# Supplementary material for: Acceptability and feasibility of digital adherence technologies for drug-susceptible tuberculosis treatment supervision: A meta-analysis of implementation feedback
Source: PLOS Digit Health. 2023 Aug 15;2(8):e0000322. doi: 10.1371/journal.pdig.0000322 (PMC10426983; doi:10.1371/journal.pdig.0000322)
Supplement: S1 Dataset — (XLSX) [file pdig.0000322.s017.xlsx]

## Sheet: Sheet1
S1 Dataset. People with TB data
Country	Digital Adherence Technology Implemented	Gender	Age	Occupation	Education	How much time does it take you to take your medication using DAT?	Has access to a phone	Yes, I own a phone that no one else uses	Yes, family shares a phone. I am the primary owner	Yes, family shares a phone. I am NOT the primary owner	No, I do not own or have access to a phone	Is the phone you own or have access to a smart phone?	How often is there airtime credit on the phone you own or have access to?	Have you ever taken you medicine and it was not recorded by your DAT?	Not able to change/charge battery	Network connection was poor	DAT was not working	I did not feel like using DAT	I forgot to use DAT	Have you ever missed a dose of TB medicine?	Side Effects	Forgot to take the medicine	I was too busy	I did not want to use DAT	I did not want anyone to see me taking my medicines	How long does it take you visit your clinic?	Did you have to pay for anythign extra in the past few months because you are us	Phone credit/airtime	How many visits did you make in the last 30 days?	I understand the DAT system and how it works	The reminders I receive from DAT helps me remember to take my TB medicines	I am worried that using DAT makes it more likely others will find out I have TB	I am comfortable using DAT in front of other people	I am comfortable using DAT outside of my home	I will recommend using DAT to my family or friends if they have TB	DAT helps me feel more connected to my health worker	It takes me too much time to take my TB medicines using DAT every day	I make fewer trips to the health clinic for my TB treatment because I am using D	Using DAT will help me to complete my TB treatment	Using DAT while taking TB medicines will help me get healthy	The packaging/software for DAT makes it easy for me to remember what to do	I am concerned about the privacy of my health information collected by the DAT s
Bangladesh	99DOTS	Female	15 to 24	Other	Secondary School		Yes	Unchecked	Checked	Unchecked	Unchecked	No	Sometimes	No																Strongly agree	Strongly agree	Strongly disagree	Strongly agree	Strongly disagree	Strongly agree	Strongly agree	Strongly disagree	Strongly agree	Strongly agree	Strongly agree	Strongly agree	Strongly disagree
Bangladesh	99DOTS	Female	15 to 24	Other	Secondary School		Yes	Checked	Unchecked	Unchecked	Unchecked	Yes	Sometimes	No																Strongly agree	Strongly agree	Strongly disagree	Strongly agree	Agree	Strongly agree	Strongly agree	Strongly disagree	Strongly agree	Strongly agree	Strongly agree	Strongly agree	Strongly disagree
Bangladesh	99DOTS	Female	15 to 24	Student	Secondary School		Yes	Checked	Unchecked	Unchecked	Unchecked	No	Sometimes	No																Strongly agree	Strongly agree	Strongly disagree	Strongly agree	Strongly disagree	Strongly agree	Strongly agree	Strongly disagree	Strongly agree	Strongly agree	Strongly agree	Strongly agree	Strongly disagree
Bangladesh	99DOTS	Female	15 to 24	Other	Secondary School		Yes	Checked	Unchecked	Unchecked	Unchecked	Yes	Sometimes	No																Strongly disagree	Strongly disagree	Strongly disagree	Strongly disagree	Strongly disagree	Strongly disagree	Strongly disagree	Strongly disagree	Strongly disagree	Strongly disagree	Strongly disagree	Strongly disagree	Strongly disagree
Bangladesh	99DOTS	Female	25 to 34	Other	No schooling		Yes	Checked	Unchecked	Unchecked	Unchecked	No	Never	No																Strongly agree	Strongly agree	Strongly disagree	Strongly agree	Strongly disagree	Strongly agree	Strongly agree	Strongly disagree	Strongly agree	Strongly agree	Strongly agree	Strongly agree	Strongly disagree
Bangladesh	99DOTS	Female	35 to 44	Student	Secondary School		Yes	Checked	Unchecked	Unchecked	Unchecked	Yes	Sometimes	No																Strongly agree	Strongly agree	Strongly disagree	Strongly agree	Agree	Strongly agree	Strongly agree	Strongly disagree	Strongly agree	Strongly agree	Strongly agree	Strongly agree	Strongly disagree
Bangladesh	99DOTS	Female	35 to 44	Student	Post-Secondary School		Yes	Checked	Unchecked	Unchecked	Unchecked	Yes	Sometimes	No																Strongly agree	Strongly agree	Strongly disagree	Strongly agree	Strongly agree	Strongly agree	Strongly agree	Strongly disagree	Strongly agree	Strongly agree	Strongly agree	Strongly agree	Strongly disagree
Bangladesh	99DOTS	Female	55 to 64	Self-employed	Post-Secondary School		Yes	Checked	Unchecked	Unchecked	Unchecked	Yes	Sometimes	No																Strongly agree	Strongly agree	Strongly disagree	Strongly agree	Strongly agree	Strongly agree	Strongly agree	Strongly disagree	Strongly agree	Strongly agree	Strongly agree	Strongly agree	Strongly disagree
Bangladesh	99DOTS	Male	15 to 24	Other	Secondary School		Yes	Checked	Unchecked	Unchecked	Unchecked	Yes	Sometimes	No																Strongly agree	Strongly agree	Strongly disagree	Strongly agree	Strongly agree	Strongly agree	Strongly disagree	Strongly disagree	Strongly agree	Strongly agree	Strongly agree	Strongly agree	Strongly disagree
Bangladesh	99DOTS	Male	15 to 24	Other	Post-Secondary School		Yes	Checked	Unchecked	Unchecked	Unchecked	Yes	Sometimes	No																Strongly agree	Strongly agree	Strongly disagree	Strongly agree	Strongly agree	Strongly agree	Strongly agree	Strongly disagree	Strongly agree	Strongly agree	Strongly agree	Strongly agree	Strongly disagree
Bangladesh	99DOTS	Male	15 to 24	Other	Secondary School		Yes	Checked	Unchecked	Unchecked	Unchecked	No	Sometimes	Yes																Strongly agree	Strongly agree	Strongly disagree	Strongly agree	Strongly agree	Strongly agree	Strongly agree	Strongly disagree	Strongly agree	Strongly agree	Strongly agree	Strongly agree	Strongly disagree
Bangladesh	99DOTS	Male	15 to 24	Other	Post-Secondary School		Yes	Checked	Unchecked	Unchecked	Unchecked	Yes	Sometimes	Yes																Strongly agree	Agree	Strongly disagree	Disagree	Strongly agree	Strongly agree	Strongly agree	Strongly disagree	Strongly agree	Strongly agree	Strongly agree	Agree	Strongly disagree
Bangladesh	99DOTS	Male	15 to 24	Self-employed	Primary School		Yes	Checked	Unchecked	Unchecked	Unchecked	Yes	Sometimes	No																Strongly agree	Strongly agree	Strongly disagree	Strongly agree	Strongly agree	Strongly agree	Strongly agree	Strongly disagree	Strongly agree	Strongly agree	Strongly agree	Strongly agree	Strongly disagree
Bangladesh	99DOTS	Male	25 to 34	Other	Secondary School		Yes	Checked	Unchecked	Unchecked	Unchecked	Yes	Sometimes	No																Strongly agree	Strongly agree	Strongly disagree	Strongly disagree	Strongly agree	Strongly agree	Strongly agree	Strongly disagree	Strongly agree	Strongly agree	Strongly agree	Strongly agree	Strongly disagree
Bangladesh	99DOTS	Male	25 to 34	Self-employed	Post-Secondary School		Yes	Checked	Unchecked	Unchecked	Unchecked	Yes	Sometimes	No																Strongly agree	Strongly agree	Strongly disagree	Strongly agree	Strongly agree	Strongly agree	Strongly agree	Strongly disagree	Strongly agree	Strongly agree	Strongly agree	Strongly agree	Strongly disagree
Bangladesh	99DOTS	Male	25 to 34	Self-employed	Post-Secondary School		Yes	Checked	Unchecked	Unchecked	Unchecked	No	Sometimes	No																Strongly agree	Strongly agree	Strongly disagree	Strongly agree	Strongly disagree	Strongly agree	Strongly agree	Strongly disagree	Strongly agree	Strongly agree	Strongly agree	Strongly agree	Strongly disagree
Bangladesh	99DOTS	Male	25 to 34	Self-employed	Secondary School		Yes	Checked	Unchecked	Unchecked	Unchecked	Yes	Sometimes	No																Strongly agree	Strongly agree	Strongly disagree	Strongly agree	Strongly agree	Strongly agree	Strongly agree	Strongly disagree	Strongly agree	Strongly agree	Strongly agree	Strongly agree	Strongly disagree
Bangladesh	99DOTS	Male	25 to 34	Hired Worker	Post-Secondary School		Yes	Checked	Unchecked	Unchecked	Unchecked	Yes	Sometimes	Yes																Strongly agree	Strongly agree	Strongly disagree	Strongly agree	Strongly agree	Strongly agree	Strongly agree	Strongly disagree	Strongly agree	Strongly agree	Strongly agree	Strongly agree	Strongly disagree
Bangladesh	99DOTS	Male	35 to 44	Hired Worker	Primary School		Yes	Checked	Unchecked	Unchecked	Unchecked	No	Never	No																Strongly agree	Strongly agree	Strongly disagree	Strongly agree	Strongly agree	Strongly agree	Strongly agree	Strongly disagree	Strongly agree	Strongly agree	Strongly agree	Strongly agree	Strongly disagree
Bangladesh	99DOTS	Male	35 to 44	Hired Worker	Secondary School		Yes	Checked	Unchecked	Unchecked	Unchecked	Yes	Sometimes	No																Strongly agree	Agree	Disagree	Agree	Agree	Strongly agree	Strongly agree	Strongly disagree	Strongly agree	Agree	Strongly agree	Agree	Disagree
Bangladesh	99DOTS	Male	45 to 54	Self-employed	Post-Secondary School		Yes	Checked	Unchecked	Unchecked	Unchecked	Yes	Sometimes	No																Strongly agree	Strongly agree	Strongly disagree	Strongly agree	Strongly agree	Strongly agree	Strongly agree	Strongly disagree	Strongly agree	Strongly agree	Strongly agree	Strongly agree	Strongly disagree
Bangladesh	99DOTS	Male	45 to 54	Hired Worker	Post-Secondary School		Yes	Checked	Unchecked	Unchecked	Unchecked	Yes	Sometimes	Yes																Strongly agree	Strongly agree	Strongly disagree	Strongly agree	Strongly agree	Strongly agree	Strongly agree	Strongly disagree	Strongly agree	Strongly agree	Strongly agree	Strongly agree	Strongly disagree
Bangladesh	99DOTS	Male	55 to 64	Self-employed	Post-Secondary School		Yes	Checked	Unchecked	Unchecked	Unchecked	Yes	Sometimes	Yes																Strongly agree	Strongly agree	Strongly disagree	Strongly agree	Strongly agree	Strongly agree	Strongly agree	Strongly disagree	Strongly agree	Strongly agree	Strongly agree	Strongly agree	Strongly disagree
Bangladesh	99DOTS	Female	15 to 24	Unemployed	Primary School		Yes	Checked	Unchecked	Unchecked	Unchecked	No	Sometimes	No																Strongly agree	Strongly agree	Strongly disagree	Strongly disagree	Strongly agree	Strongly agree	Strongly disagree	Strongly disagree	Strongly agree	Strongly agree	Strongly agree	Strongly agree	Strongly disagree
Bangladesh	99DOTS	Female	15 to 24	Unemployed	Primary School		Yes	Unchecked	Checked	Unchecked	Unchecked	No	Never	Yes																Agree	Disagree	Agree	Agree	Agree	Agree	Agree	Disagree	Agree	Agree	Agree	Agree	Disagree
Bangladesh	99DOTS	Female	15 to 24	Other	Primary School		Yes	Checked	Unchecked	Unchecked	Unchecked	No	Never	Yes																Strongly agree	Strongly agree	Disagree	Strongly agree	Strongly agree	Strongly disagree	Strongly agree	Agree	Strongly agree	Strongly agree	Strongly agree	Strongly agree	Agree
Bangladesh	99DOTS	Female	15 to 24	Other	Primary School		Yes	Checked	Unchecked	Unchecked	Unchecked	Yes	Sometimes	No																Strongly agree	Strongly agree	Strongly disagree	Strongly agree	Strongly agree	Strongly agree	Strongly agree	Strongly disagree	Strongly agree	Strongly agree	Strongly agree	Strongly agree	Strongly disagree
Bangladesh	99DOTS	Female	15 to 24	Other	Primary School		Yes	Checked	Unchecked	Unchecked	Unchecked	Yes	Sometimes	Yes																Strongly agree	Strongly agree	Strongly disagree	Strongly agree	Strongly agree	Strongly agree	Strongly agree	Strongly disagree	Strongly agree	Strongly agree	Strongly agree	Strongly agree	Strongly disagree
Bangladesh	99DOTS	Female	15 to 24	Other	Primary School		Yes	Checked	Unchecked	Unchecked	Unchecked	No	Sometimes	No																Strongly agree	Strongly agree	Strongly disagree	Disagree	Agree	Strongly agree	Agree	Strongly disagree	Strongly agree	Strongly agree	Strongly agree	Agree	Strongly disagree
Bangladesh	99DOTS	Female	15 to 24	Other	Primary School		Yes	Unchecked	Checked	Unchecked	Unchecked	No	Sometimes	No																Strongly agree	Strongly agree	Strongly disagree	Strongly agree	Strongly agree	Strongly agree	Strongly agree	Strongly disagree	Strongly agree	Strongly agree	Strongly agree	Strongly agree	Strongly disagree
Bangladesh	99DOTS	Female	15 to 24	Other	Primary School		Yes	Checked	Unchecked	Unchecked	Unchecked	Yes	Sometimes	No																Strongly agree	Strongly agree	Disagree	Strongly disagree	Strongly agree	Strongly agree	Strongly disagree	Strongly disagree	Strongly agree	Strongly agree	Strongly agree	Strongly agree	Strongly disagree
Bangladesh	99DOTS	Female	15 to 24	Other	Primary School		Yes	Unchecked	Checked	Unchecked	Unchecked	Yes	Sometimes	No																Strongly agree	Strongly agree	Strongly disagree	Strongly agree	Strongly agree	Strongly agree	Strongly agree	Strongly disagree	Strongly agree	Strongly agree	Strongly agree	Strongly agree	Strongly disagree
Bangladesh	99DOTS	Female	15 to 24	Other	Primary School		Yes	Unchecked	Checked	Unchecked	Unchecked	No	Never	Yes																Strongly agree	Strongly agree	Strongly disagree	Strongly disagree	Strongly agree	Strongly agree	Strongly disagree	Strongly disagree	Strongly agree	Strongly agree	Strongly agree	Strongly agree	Strongly disagree
Bangladesh	99DOTS	Female	15 to 24	Other	Primary School		Yes	Unchecked	Unchecked	Checked	Unchecked	No	Never	Yes																Strongly agree	Strongly agree	Strongly agree	Strongly agree	Disagree	Agree	Strongly agree	Agree	Agree	Agree	Disagree	Strongly agree	Strongly agree
Bangladesh	99DOTS	Female	15 to 24	Other	Primary School		Yes	Unchecked	Checked	Unchecked	Unchecked	No	Sometimes	No																Agree	Agree	Strongly disagree	Disagree	Agree	Strongly agree	Agree	Disagree	Agree	Agree	Agree	Agree	Strongly disagree
Bangladesh	99DOTS	Female	15 to 24	Other	Primary School		Yes	Unchecked	Checked	Unchecked	Unchecked	No	Sometimes	Yes																Strongly agree	Strongly agree	Strongly disagree	Strongly disagree	Agree	Strongly agree	Strongly disagree	Strongly disagree	Strongly agree	Strongly agree	Strongly agree	Strongly agree	Strongly disagree
Bangladesh	99DOTS	Female	15 to 24	Other	Primary School		Yes	Checked	Unchecked	Unchecked	Unchecked	No	Sometimes	Yes																Agree	Disagree	Strongly agree	Strongly agree	Strongly agree	Agree	Strongly disagree	Agree	Agree	Strongly agree	Strongly agree	Agree	Agree
Bangladesh	99DOTS	Female	15 to 24	Other	Primary School		Yes	Unchecked	Checked	Unchecked	Unchecked	Yes	Sometimes	Yes																Strongly agree	Strongly agree	Strongly disagree	Strongly disagree	Strongly agree	Strongly agree	Strongly disagree	Strongly disagree	Strongly agree	Strongly agree	Strongly agree	Strongly agree	Strongly disagree
Bangladesh	99DOTS	Female	15 to 24	Other	Secondary School		Yes	Unchecked	Checked	Unchecked	Unchecked	No	Sometimes	No																Strongly agree	Strongly agree	Strongly disagree	Strongly agree	Strongly agree	Strongly agree	Strongly agree	Strongly disagree	Strongly agree	Strongly agree	Strongly agree	Strongly agree	Strongly disagree
Bangladesh	99DOTS	Female	15 to 24	Self-employed	Primary School		Yes	Checked	Unchecked	Unchecked	Unchecked	Yes	Sometimes	Yes																Disagree	Strongly agree	Strongly agree	Strongly agree	Agree	Agree	Strongly agree	Agree	Strongly agree	Agree	Strongly agree	Disagree	Strongly agree
Bangladesh	99DOTS	Female	15 to 24	Other	Primary School		Yes	Checked	Unchecked	Unchecked	Unchecked	No	Sometimes	Yes																Strongly agree	Strongly agree	Strongly disagree	Strongly disagree	Strongly agree	Strongly agree	Strongly disagree	Strongly disagree	Strongly agree	Strongly agree	Strongly agree	Strongly agree	Strongly disagree
Bangladesh	99DOTS	Female	15 to 24	Other	Primary School		Yes	Checked	Unchecked	Unchecked	Unchecked	Yes	Sometimes	Yes																Strongly agree	Strongly agree	Strongly disagree	Strongly agree	Strongly agree	Strongly agree	Strongly agree	Strongly disagree	Strongly agree	Strongly agree	Strongly agree	Strongly agree	Strongly disagree
Bangladesh	99DOTS	Female	15 to 24	Self-employed	Secondary School		Yes	Checked	Unchecked	Unchecked	Unchecked	Yes	Sometimes	Yes																Strongly agree	Strongly agree	Strongly disagree	Strongly agree	Strongly agree	Strongly agree	Strongly agree	Strongly disagree	Strongly agree	Strongly agree	Strongly agree	Strongly agree	Strongly disagree
Bangladesh	99DOTS	Female	15 to 24	Other	Secondary School		Yes	Checked	Unchecked	Unchecked	Unchecked	Yes	Sometimes	No																Strongly agree	Strongly agree	Strongly disagree	Strongly disagree	Strongly agree	Strongly agree	Strongly disagree	Strongly disagree	Strongly agree	Strongly agree	Strongly agree	Strongly agree	Strongly disagree
Bangladesh	99DOTS	Female	15 to 24	Other	Secondary School		Yes	Checked	Unchecked	Unchecked	Unchecked	Yes	Sometimes	No																Strongly agree	Strongly agree	Strongly disagree	Strongly agree	Strongly agree	Strongly agree	Strongly agree	Strongly disagree	Strongly agree	Strongly agree	Strongly agree	Strongly agree	Strongly disagree
Bangladesh	99DOTS	Female	15 to 24	Other	Post-Secondary School		Yes	Checked	Unchecked	Unchecked	Unchecked	Yes	Sometimes	No																Strongly agree	Strongly agree	Strongly disagree	Strongly agree	Strongly agree	Strongly agree	Strongly agree	Strongly disagree	Strongly agree	Strongly agree	Strongly agree	Strongly agree	Strongly disagree
Bangladesh	99DOTS	Female	15 to 24	Unemployed	Primary School		Yes	Checked	Unchecked	Unchecked	Unchecked	No	Sometimes	Yes																Strongly agree	Agree	Agree	Strongly agree	Strongly disagree	Strongly agree	Agree	Strongly agree	Strongly agree	Strongly agree	Agree	Strongly agree	Strongly disagree
Bangladesh	99DOTS	Female	15 to 24	Unemployed	Primary School		Yes	Checked	Unchecked	Unchecked	Unchecked	No	Sometimes	Yes																Strongly agree	Strongly agree	Strongly disagree	Strongly disagree	Strongly agree	Strongly agree	Strongly disagree	Strongly disagree	Strongly agree	Strongly agree	Strongly agree	Strongly agree	Strongly disagree
Bangladesh	99DOTS	Female	15 to 24	Student	Primary School		Yes	Checked	Unchecked	Unchecked	Unchecked	Yes	Sometimes	Yes																Strongly agree	Strongly agree	Strongly agree	Strongly agree	Agree	Agree	Strongly agree	Agree	Disagree	Strongly agree	Strongly agree	Strongly agree	Strongly agree
Bangladesh	99DOTS	Female	15 to 24	Other	Primary School		Yes	Checked	Unchecked	Unchecked	Unchecked	Yes	Sometimes	Yes																Strongly agree	Strongly agree	Agree	Agree	Agree	Agree	Strongly agree	Strongly agree	Strongly disagree	Strongly agree	Agree	Strongly agree	Agree
Bangladesh	99DOTS	Female	15 to 24	Other	Primary School		Yes	Checked	Unchecked	Unchecked	Unchecked	Yes	Sometimes	Yes																Disagree	Strongly agree	Strongly agree	Strongly agree	Strongly agree	Agree	Strongly agree	Strongly agree	Strongly agree	Agree	Strongly agree	Strongly agree	Strongly agree
Bangladesh	99DOTS	Female	15 to 24	Other	Primary School		Yes	Checked	Unchecked	Unchecked	Unchecked	Yes	Sometimes	Yes																Strongly agree	Strongly agree	Disagree	Strongly agree	Agree	Strongly agree	Strongly agree	Strongly agree	Strongly agree	Agree	Agree	Strongly agree	Strongly agree
Bangladesh	99DOTS	Female	15 to 24	Self-employed	Secondary School		Yes	Checked	Unchecked	Unchecked	Unchecked	No	Sometimes	Yes																Strongly agree	Agree	Agree	Strongly agree	Strongly agree	Agree	Disagree	Strongly agree	Strongly agree	Strongly agree	Strongly agree	Strongly agree	Agree
Bangladesh	99DOTS	Female	15 to 24	Student	Secondary School		Yes	Checked	Unchecked	Unchecked	Unchecked	Yes	Sometimes	No																Strongly agree	Strongly agree	Strongly disagree	Strongly disagree	Strongly agree	Strongly agree	Strongly disagree	Strongly disagree	Strongly agree	Strongly agree	Strongly agree	Strongly agree	Strongly disagree
Bangladesh	99DOTS	Female	15 to 24	Student	Secondary School		Yes	Checked	Unchecked	Unchecked	Unchecked	Yes	Sometimes	No																Strongly agree	Strongly disagree	Strongly disagree	Strongly agree	Strongly agree	Strongly agree	Strongly agree	Disagree	Strongly agree	Strongly agree	Strongly agree	Strongly agree	Strongly disagree
Bangladesh	99DOTS	Female	15 to 24	Other	Secondary School		Yes	Checked	Unchecked	Unchecked	Unchecked	Yes	Sometimes	Yes																Agree	Strongly agree	Agree	Agree	Agree	Agree	Strongly agree	Strongly agree	Strongly agree	Strongly agree	Agree	Agree	Agree
Bangladesh	99DOTS	Female	15 to 24	Other	Secondary School		Yes	Checked	Unchecked	Unchecked	Unchecked	Yes	Sometimes	No																Strongly agree	Strongly agree	Disagree	Strongly disagree	Strongly agree	Strongly agree	Strongly disagree	Strongly disagree	Strongly agree	Strongly agree	Strongly agree	Strongly agree	Strongly disagree
Bangladesh	99DOTS	Female	15 to 24	Other	Secondary School		Yes	Checked	Unchecked	Unchecked	Unchecked	Yes	Sometimes	No																Strongly agree	Strongly agree	Strongly disagree	Strongly agree	Strongly agree	Strongly agree	Strongly agree	Strongly disagree	Strongly agree	Strongly agree	Strongly agree	Strongly agree	Strongly disagree
Bangladesh	99DOTS	Female	15 to 24	Other	Secondary School		Yes	Checked	Unchecked	Unchecked	Unchecked	Yes	Sometimes	Yes																Strongly disagree	Agree	Agree	Strongly agree	Strongly agree	Strongly agree	Strongly agree	Agree	Agree	Strongly agree	Strongly agree	Agree	Agree
Bangladesh	99DOTS	Female	15 to 24	Other	Secondary School		Yes	Checked	Unchecked	Unchecked	Unchecked	No	Sometimes	Yes																Agree	Disagree	Strongly agree	Strongly agree	Strongly disagree	Agree	Strongly agree	Strongly agree	Strongly agree	Strongly agree	Agree	Strongly agree	Strongly agree
Bangladesh	99DOTS	Female	15 to 24	Other	Secondary School		Yes	Checked	Unchecked	Unchecked	Unchecked	Yes	Sometimes	Yes																Strongly disagree	Strongly agree	Agree	Agree	Strongly agree	Disagree	Agree	Agree	Disagree	Agree	Agree	Agree	Agree
Bangladesh	99DOTS	Female	15 to 24	Other	Secondary School		Yes	Checked	Unchecked	Unchecked	Unchecked	Yes	Sometimes	Yes																Strongly disagree	Agree	Agree	Strongly agree	Strongly agree	Strongly agree	Strongly agree	Strongly agree	Disagree	Strongly agree	Strongly agree	Agree	Strongly agree
Bangladesh	99DOTS	Female	15 to 24	Other	Secondary School		Yes	Checked	Unchecked	Unchecked	Unchecked	No	Sometimes	No																Strongly agree	Agree	Strongly disagree	Agree	Agree	Strongly agree	Agree	Disagree	Agree	Strongly agree	Strongly agree	Strongly agree	Strongly disagree
Bangladesh	99DOTS	Female	15 to 24	Other	Secondary School		Yes	Checked	Unchecked	Unchecked	Unchecked	Yes	Sometimes	Yes																Strongly agree	Agree	Strongly agree	Strongly agree	Agree	Strongly agree	Agree	Agree	Agree	Strongly agree	Strongly agree	Agree	Disagree
Bangladesh	99DOTS	Female	15 to 24	Other	Secondary School		Yes	Checked	Unchecked	Unchecked	Unchecked	Yes	Sometimes	Yes																Strongly agree	Strongly agree	Strongly disagree	Strongly agree	Strongly disagree	Strongly agree	Strongly agree	Strongly disagree	Strongly agree	Strongly agree	Strongly agree	Strongly agree	Strongly disagree
Bangladesh	99DOTS	Female	15 to 24	Other	Secondary School		Yes	Checked	Unchecked	Unchecked	Unchecked	Yes	Sometimes	Yes																Strongly agree	Strongly agree	Strongly disagree	Strongly agree	Strongly agree	Strongly agree	Strongly agree	Strongly disagree	Strongly agree	Strongly agree	Strongly agree	Strongly agree	Strongly disagree
Bangladesh	99DOTS	Female	15 to 24	Other	Secondary School		Yes	Unchecked	Checked	Unchecked	Unchecked	Yes	Sometimes	Yes																Strongly agree	Agree	Disagree	Disagree	Agree	Strongly agree	Agree	Disagree	Agree	Agree	Agree	Agree	Disagree
Bangladesh	99DOTS	Female	15 to 24	Student	Primary School		Yes	Checked	Unchecked	Unchecked	Unchecked	No	Never	Yes																Agree	Strongly agree	Strongly agree	Agree	Strongly agree	Strongly agree	Strongly agree	Strongly agree	Strongly agree	Agree	Strongly agree	Strongly agree	Strongly agree
Bangladesh	99DOTS	Female	15 to 24	Student	Primary School		Yes	Checked	Unchecked	Unchecked	Unchecked	No	Never	Yes																Strongly agree	Strongly agree	Strongly agree	Agree	Strongly agree	Strongly agree	Agree	Strongly agree	Agree	Disagree	Strongly agree	Agree	Strongly agree
Bangladesh	99DOTS	Female	15 to 24	Student	Primary School		Yes	Checked	Unchecked	Unchecked	Unchecked	No	Sometimes	Yes																Strongly disagree	Strongly agree	Agree	Agree	Strongly agree	Strongly agree	Agree	Strongly agree	Strongly agree	Strongly agree	Strongly agree	Strongly agree	Agree
Bangladesh	99DOTS	Female	15 to 24	Student	Primary School		Yes	Unchecked	Checked	Unchecked	Unchecked	Yes	Never	Yes																Strongly agree	Agree	Agree	Strongly agree	Strongly disagree	Strongly agree	Strongly agree	Agree	Agree	Strongly agree	Strongly agree	Disagree	Strongly agree
Bangladesh	99DOTS	Female	15 to 24	Student	Primary School		Yes	Checked	Unchecked	Unchecked	Unchecked	No	Never	Yes																Agree	Strongly agree	Strongly agree	Disagree	Agree	Strongly disagree	Strongly agree	Strongly agree	Agree	Strongly disagree	Strongly agree	Strongly agree	Agree
Bangladesh	99DOTS	Female	15 to 24	Student	Primary School		Yes	Unchecked	Checked	Unchecked	Unchecked	No	Sometimes	Yes																Agree	Strongly agree	Strongly agree	Agree	Strongly agree	Agree	Disagree	Strongly agree	Agree	Agree	Agree	Strongly disagree	Strongly disagree
Bangladesh	99DOTS	Female	15 to 24	Student	Secondary School		Yes	Checked	Unchecked	Unchecked	Unchecked	No	Sometimes	No																Strongly agree	Agree	Strongly disagree	Disagree	Strongly agree	Strongly agree	Strongly agree	Strongly disagree	Agree	Strongly agree	Strongly agree	Strongly agree	Strongly disagree
Bangladesh	99DOTS	Female	15 to 24	Other	Secondary School		Yes	Checked	Unchecked	Unchecked	Unchecked	Yes	Sometimes	Yes																Strongly agree	Strongly agree	Strongly disagree	Strongly agree	Strongly agree	Strongly agree	Strongly agree	Strongly disagree	Strongly agree	Strongly agree	Strongly agree	Strongly agree	Strongly disagree
Bangladesh	99DOTS	Female	15 to 24	Other	Secondary School		Yes	Checked	Unchecked	Unchecked	Unchecked	No	Sometimes	Yes																Agree	Strongly disagree	Strongly agree	Strongly agree	Strongly agree	Strongly agree	Strongly agree	Strongly agree	Strongly disagree	Agree	Strongly agree	Strongly agree	Strongly disagree
Bangladesh	99DOTS	Female	15 to 24	Other	Secondary School		Yes	Checked	Unchecked	Unchecked	Unchecked	Yes	Sometimes	No																Strongly agree	Agree	Disagree	Agree	Agree	Strongly agree	Strongly agree	Strongly disagree	Strongly agree	Strongly agree	Strongly agree	Agree	Disagree
Bangladesh	99DOTS	Female	15 to 24	Other	Secondary School		Yes	Checked	Unchecked	Unchecked	Unchecked	Yes	Sometimes	No																Strongly agree	Strongly agree	Strongly disagree	Strongly agree	Strongly agree	Strongly agree	Strongly agree	Strongly disagree	Strongly agree	Strongly agree	Strongly agree	Strongly agree	Strongly disagree
Bangladesh	99DOTS	Female	15 to 24	Other	Post-Secondary School		Yes	Checked	Unchecked	Unchecked	Unchecked	Yes	Sometimes	No																Strongly agree	Agree	Strongly disagree	Disagree	Agree	Strongly agree	Agree	Strongly disagree	Strongly agree	Strongly agree	Strongly agree	Agree	Strongly disagree
Bangladesh	99DOTS	Female	15 to 24	Self-employed	Primary School		Yes	Checked	Unchecked	Unchecked	Unchecked	No	Sometimes	No																Strongly agree	Strongly agree	Strongly disagree	Strongly agree	Strongly agree	Strongly agree	Strongly agree	Strongly disagree	Strongly agree	Strongly agree	Strongly agree	Strongly agree	Strongly disagree
Bangladesh	99DOTS	Female	15 to 24	Unemployed	Primary School		Yes	Checked	Unchecked	Unchecked	Unchecked	No	Never	No																Strongly agree	Strongly agree	Strongly disagree	Strongly agree	Strongly disagree	Strongly agree	Strongly agree	Strongly disagree	Strongly agree	Strongly agree	Strongly agree	Strongly agree	Strongly disagree
Bangladesh	99DOTS	Female	15 to 24	Student	Primary School		Yes	Checked	Unchecked	Unchecked	Unchecked	No	Sometimes	Yes																Strongly agree	Strongly agree	Strongly disagree	Strongly agree	Strongly disagree	Agree	Strongly agree	Strongly agree	Strongly agree	Disagree	Strongly agree	Strongly disagree	Strongly agree
Bangladesh	99DOTS	Female	15 to 24	Student	Primary School		Yes	Checked	Unchecked	Unchecked	Unchecked	No	Sometimes	Yes																Strongly agree	Strongly agree	Disagree	Strongly agree	Strongly agree	Strongly agree	Strongly agree	Strongly disagree	Strongly agree	Strongly agree	Strongly agree	Strongly agree	Strongly disagree
Bangladesh	99DOTS	Female	15 to 24	Student	Primary School		Yes	Unchecked	Checked	Unchecked	Unchecked	Yes	Sometimes	Yes																Strongly agree	Strongly agree	Strongly disagree	Strongly disagree	Strongly agree	Strongly agree	Strongly disagree	Strongly disagree	Strongly agree	Strongly agree	Strongly agree	Strongly agree	Strongly disagree
Bangladesh	99DOTS	Female	15 to 24	Student	Secondary School		Yes	Checked	Unchecked	Unchecked	Unchecked	No	Sometimes	Yes																Strongly agree	Strongly agree	Strongly agree	Agree	Strongly agree	Strongly agree	Strongly agree	Strongly agree	Strongly agree	Strongly agree	Strongly agree	Strongly agree	Strongly agree
Bangladesh	99DOTS	Female	15 to 24	Student	Secondary School		Yes	Checked	Unchecked	Unchecked	Unchecked	Yes	Sometimes	No																Strongly agree	Strongly agree	Strongly disagree	Agree	Strongly agree	Strongly agree	Strongly agree	Strongly disagree	Strongly agree	Strongly agree	Strongly agree	Strongly agree	Strongly disagree
Bangladesh	99DOTS	Female	15 to 24	Student	Secondary School		Yes	Checked	Unchecked	Unchecked	Unchecked	Yes	Sometimes	Yes																Strongly agree	Strongly agree	Strongly agree	Strongly agree	Agree	Strongly agree	Strongly agree	Strongly agree	Strongly agree	Strongly agree	Strongly agree	Strongly agree	Strongly agree
Bangladesh	99DOTS	Female	15 to 24	Other	Secondary School		Yes	Checked	Unchecked	Unchecked	Unchecked	No	Sometimes	No																Strongly agree	Strongly agree	Disagree	Strongly disagree	Strongly agree	Strongly agree	Strongly disagree	Strongly disagree	Strongly agree	Strongly agree	Strongly agree	Strongly agree	Strongly disagree
Bangladesh	99DOTS	Female	15 to 24	Other	Secondary School		Yes	Checked	Unchecked	Unchecked	Unchecked	No	Sometimes	Yes																Strongly agree	Strongly agree	Disagree	Strongly agree	Strongly agree	Strongly agree	Agree	Agree	Strongly agree	Agree	Agree	Strongly agree	Strongly agree
Bangladesh	99DOTS	Female	15 to 24	Other	Secondary School		Yes	Checked	Unchecked	Unchecked	Unchecked	Yes	Sometimes	No																Strongly agree	Strongly agree	Strongly disagree	Strongly agree	Strongly agree	Strongly agree	Strongly agree	Strongly disagree	Strongly agree	Strongly agree	Strongly agree	Strongly agree	Strongly disagree
Bangladesh	99DOTS	Female	15 to 24	Other	Secondary School		Yes	Checked	Unchecked	Unchecked	Unchecked	Yes	Sometimes	Yes																Strongly disagree	Strongly agree	Agree	Strongly agree	Strongly disagree	Strongly agree	Agree	Agree	Strongly agree	Strongly agree	Disagree	Strongly agree	Strongly disagree
Bangladesh	99DOTS	Female	15 to 24	Other	Post-Secondary School		Yes	Checked	Unchecked	Unchecked	Unchecked	Yes	Sometimes	Yes																Strongly agree	Strongly disagree	Strongly disagree	Agree	Strongly agree	Strongly agree	Strongly disagree	Strongly disagree	Strongly agree	Strongly agree	Strongly agree	Strongly agree	Strongly disagree
Bangladesh	99DOTS	Female	15 to 24	Self-employed	Primary School		Yes	Checked	Unchecked	Unchecked	Unchecked	Yes	Sometimes	No																Strongly agree	Strongly agree	Strongly disagree	Strongly agree	Strongly agree	Strongly agree	Strongly agree	Strongly disagree	Strongly agree	Strongly agree	Strongly agree	Strongly agree	Strongly disagree
Bangladesh	99DOTS	Female	15 to 24	Student	Primary School		Yes	Checked	Unchecked	Unchecked	Unchecked	Yes	Sometimes	Yes																Strongly agree	Agree	Strongly disagree	Disagree	Agree	Strongly agree	Agree	Disagree	Agree	Strongly agree	Strongly agree	Agree	Strongly disagree
Bangladesh	99DOTS	Female	15 to 24	Student	Secondary School		Yes	Unchecked	Checked	Unchecked	Unchecked	Yes	Sometimes	Yes																Strongly agree	Agree	Strongly agree	Disagree	Agree	Strongly agree	Agree	Strongly agree	Strongly agree	Strongly agree	Strongly agree	Agree	Agree
Bangladesh	99DOTS	Female	15 to 24	Other	Secondary School		Yes	Checked	Unchecked	Unchecked	Unchecked	Yes	Sometimes	Yes																Strongly agree	Strongly agree	Strongly disagree	Strongly disagree	Strongly agree	Strongly agree	Strongly disagree	Strongly disagree	Strongly agree	Strongly agree	Strongly agree	Strongly agree	Strongly disagree
Bangladesh	99DOTS	Female	15 to 24	Other	Secondary School		Yes	Checked	Unchecked	Unchecked	Unchecked	Yes	Sometimes	No																Strongly agree	Strongly disagree	Disagree	Agree	Agree	Strongly agree	Strongly agree	Strongly disagree	Strongly agree	Strongly agree	Strongly agree	Strongly agree	Disagree
Bangladesh	99DOTS	Female	15 to 24	Other	Post-Secondary School		Yes	Checked	Unchecked	Unchecked	Unchecked	Yes	Sometimes	No																Strongly agree	Strongly agree	Strongly disagree	Strongly agree	Strongly agree	Strongly agree	Strongly agree	Strongly disagree	Strongly agree	Strongly agree	Strongly agree	Strongly agree	Strongly disagree
Bangladesh	99DOTS	Female	15 to 24	Other	Post-Secondary School		Yes	Checked	Unchecked	Unchecked	Unchecked	Yes	Sometimes	No																Strongly agree	Strongly agree	Strongly agree	Strongly agree	Strongly disagree	Strongly agree	Strongly agree	Strongly disagree	Strongly agree	Strongly agree	Strongly agree	Strongly agree	Strongly disagree
Bangladesh	99DOTS	Female	15 to 24	Student	Primary School		Yes	Checked	Unchecked	Unchecked	Unchecked	No	Never	No																Strongly agree	Strongly agree	Strongly disagree	Strongly agree	Strongly agree	Strongly agree	Strongly agree	Strongly disagree	Strongly agree	Strongly agree	Strongly agree	Strongly agree	Strongly disagree
Bangladesh	99DOTS	Female	15 to 24	Student	Primary School		Yes	Checked	Unchecked	Unchecked	Unchecked	Yes	Sometimes	No																Strongly agree	Strongly agree	Strongly disagree	Strongly disagree	Strongly agree	Strongly agree	Disagree	Strongly disagree	Strongly agree	Strongly agree	Strongly agree	Strongly agree	Strongly disagree
Bangladesh	99DOTS	Female	15 to 24	Student	Primary School		Yes	Checked	Unchecked	Unchecked	Unchecked	Yes	Sometimes	Yes																Strongly agree	Strongly agree	Strongly agree	Strongly agree	Agree	Disagree	Strongly agree	Strongly agree	Strongly agree	Strongly agree	Disagree	Strongly agree	Strongly agree
Bangladesh	99DOTS	Female	15 to 24	Self-employed	Secondary School		Yes	Checked	Unchecked	Unchecked	Unchecked	No	Sometimes	Yes																Strongly agree	Strongly agree	Strongly disagree	Strongly agree	Strongly agree	Strongly agree	Strongly agree	Strongly disagree	Strongly agree	Strongly agree	Strongly agree	Strongly agree	Strongly disagree
Bangladesh	99DOTS	Female	15 to 24	Unemployed	Secondary School		Yes	Unchecked	Checked	Unchecked	Unchecked	Yes	Sometimes	No																Strongly agree	Strongly agree	Strongly disagree	Strongly disagree	Strongly agree	Strongly agree	Strongly disagree	Strongly disagree	Strongly agree	Strongly agree	Strongly agree	Strongly agree	Strongly disagree
Bangladesh	99DOTS	Female	15 to 24	Student	Secondary School		Yes	Checked	Unchecked	Unchecked	Unchecked	Yes	Sometimes	No																Strongly agree	Strongly agree	Strongly disagree	Strongly agree	Strongly agree	Strongly agree	Strongly agree	Strongly disagree	Strongly agree	Strongly agree	Agree	Strongly agree	Strongly disagree
Bangladesh	99DOTS	Female	15 to 24	Other	Secondary School		Yes	Checked	Unchecked	Unchecked	Unchecked	Yes	Sometimes	Yes																Strongly disagree	Disagree	Strongly agree	Strongly agree	Agree	Strongly agree	Disagree	Strongly agree	Agree	Strongly agree	Agree	Strongly agree	Strongly agree
Bangladesh	99DOTS	Female	15 to 24	Other	Post-Secondary School		Yes	Checked	Unchecked	Unchecked	Unchecked	Yes	Sometimes	No																Strongly agree	Strongly agree	Strongly disagree	Strongly agree	Strongly disagree	Strongly agree	Strongly agree	Strongly disagree	Strongly agree	Strongly agree	Strongly agree	Strongly agree	Strongly disagree
Bangladesh	99DOTS	Female	15 to 24	Student	Primary School		Yes	Checked	Unchecked	Unchecked	Unchecked	No	Sometimes	Yes																Agree	Strongly agree	Strongly disagree	Strongly agree	Strongly agree	Strongly agree	Strongly agree	Agree	Disagree	Strongly agree	Strongly agree	Strongly agree	Strongly agree
Bangladesh	99DOTS	Female	15 to 24	Unemployed	Primary School		Yes	Checked	Unchecked	Unchecked	Unchecked	No	Never	No																Strongly agree	Strongly disagree	Disagree	Agree	Agree	Strongly agree	Strongly agree	Strongly disagree	Strongly agree	Strongly agree	Strongly agree	Agree	Strongly disagree
Bangladesh	99DOTS	Female	15 to 24	Student	Primary School		Yes	Checked	Unchecked	Unchecked	Unchecked	No	Sometimes	No																Strongly agree	Strongly agree	Strongly disagree	Strongly agree	Strongly agree	Strongly agree	Strongly agree	Strongly disagree	Strongly agree	Strongly agree	Strongly agree	Strongly agree	Strongly disagree
Bangladesh	99DOTS	Female	15 to 24	Self-employed	Secondary School		Yes	Checked	Unchecked	Unchecked	Unchecked	Yes	Sometimes	Yes																Strongly agree	Disagree	Strongly agree	Strongly agree	Strongly disagree	Strongly agree	Strongly agree	Strongly agree	Agree	Strongly agree	Disagree	Disagree	Strongly agree
Bangladesh	99DOTS	Female	15 to 24	Student	Secondary School		Yes	Checked	Unchecked	Unchecked	Unchecked	Yes	Sometimes	No																Strongly agree	Agree	Strongly disagree	Agree	Agree	Strongly agree	Strongly agree	Strongly disagree	Strongly agree	Strongly agree	Strongly agree	Strongly agree	Agree
Bangladesh	99DOTS	Female	15 to 24	Student	Secondary School		Yes	Unchecked	Checked	Unchecked	Unchecked	Yes	Sometimes	No																Strongly agree	Strongly agree	Strongly disagree	Strongly disagree	Strongly agree	Strongly agree	Strongly disagree	Strongly disagree	Strongly agree	Strongly agree	Strongly agree	Strongly agree	Strongly disagree
Bangladesh	99DOTS	Female	15 to 24	Other	Secondary School		Yes	Checked	Unchecked	Unchecked	Unchecked	Yes	Sometimes	Yes																Disagree	Agree	Disagree	Agree	Agree	Strongly agree	Strongly disagree	Strongly agree	Strongly agree	Agree	Disagree	Strongly agree	Strongly agree
Bangladesh	99DOTS	Female	15 to 24	Self-employed	Post-Secondary School		Yes	Checked	Unchecked	Unchecked	Unchecked	Yes	Sometimes	Yes																Strongly agree	Agree	Strongly disagree	Agree	Strongly agree	Strongly agree	Strongly agree	Strongly disagree	Strongly agree	Strongly agree	Strongly agree	Strongly agree	Strongly disagree
Bangladesh	99DOTS	Female	15 to 24	Student	Post-Secondary School		Yes	Checked	Unchecked	Unchecked	Unchecked	Yes	Sometimes	Yes																Strongly agree	Strongly agree	Strongly agree	Strongly agree	Agree	Strongly agree	Strongly agree	Agree	Strongly disagree	Agree	Strongly agree	Agree	Strongly agree
Bangladesh	99DOTS	Female	15 to 24	Self-employed	Primary School		Yes	Unchecked	Checked	Unchecked	Unchecked	No	Sometimes	No																Strongly agree	Strongly agree	Strongly disagree	Strongly disagree	Strongly agree	Strongly agree	Strongly disagree	Strongly disagree	Strongly agree	Strongly agree	Strongly agree	Strongly agree	Strongly disagree
Bangladesh	99DOTS	Female	15 to 24	Student	Primary School		Yes	Checked	Unchecked	Unchecked	Unchecked	No	Sometimes	No																Strongly agree	Strongly agree	Strongly disagree	Strongly agree	Strongly agree	Strongly agree	Strongly agree	Strongly disagree	Strongly agree	Strongly agree	Strongly agree	Strongly agree	Strongly disagree
Bangladesh	99DOTS	Female	15 to 24	Student	Primary School		Yes	Checked	Unchecked	Unchecked	Unchecked	No	Never	No																Strongly agree	Disagree	Disagree	Agree	Agree	Strongly agree	Strongly agree	Strongly disagree	Strongly agree	Strongly agree	Strongly agree	Agree	Disagree
Bangladesh	99DOTS	Female	15 to 24	Self-employed	Secondary School		Yes	Checked	Unchecked	Unchecked	Unchecked	Yes	Sometimes	No																Strongly agree	Strongly agree	Strongly disagree	Agree	Strongly agree	Strongly agree	Strongly agree	Strongly disagree	Strongly agree	Strongly agree	Strongly agree	Strongly agree	Strongly disagree
Bangladesh	99DOTS	Female	15 to 24	Student	Secondary School		Yes	Checked	Unchecked	Unchecked	Unchecked	Yes	Sometimes	Yes																Strongly agree	Disagree	Strongly agree	Strongly agree	Strongly agree	Strongly agree	Agree	Strongly agree	Strongly agree	Strongly agree	Disagree	Agree	Agree
Bangladesh	99DOTS	Female	15 to 24	Student	Secondary School		Yes	Checked	Unchecked	Unchecked	Unchecked	Yes	Sometimes	Yes																Strongly agree	Strongly agree	Strongly agree	Strongly agree	Strongly disagree	Strongly agree	Strongly agree	Strongly disagree	Agree	Strongly agree	Strongly agree	Strongly agree	Agree
Bangladesh	99DOTS	Female	15 to 24	Other	Secondary School		Yes	Checked	Unchecked	Unchecked	Unchecked	Yes	Sometimes	Yes																Strongly agree	Strongly agree	Agree	Strongly agree	Strongly agree	Agree	Strongly agree	Strongly agree	Strongly agree	Strongly agree	Strongly agree	Strongly agree	Strongly agree
Bangladesh	99DOTS	Female	15 to 24	Hired Worker	Post-Secondary School		Yes	Checked	Unchecked	Unchecked	Unchecked	Yes	Sometimes	No																Strongly agree	Strongly agree	Strongly disagree	Strongly disagree	Strongly agree	Strongly agree	Strongly disagree	Strongly disagree	Strongly agree	Strongly agree	Strongly agree	Strongly agree	Strongly disagree
Bangladesh	99DOTS	Female	15 to 24	Other	Post-Secondary School		Yes	Checked	Unchecked	Unchecked	Unchecked	Yes	Sometimes	Yes																Strongly agree	Strongly agree	Strongly disagree	Strongly disagree	Strongly agree	Strongly agree	Strongly disagree	Strongly disagree	Strongly agree	Strongly agree	Strongly agree	Strongly agree	Strongly disagree
Bangladesh	99DOTS	Female	15 to 24	Other	Post-Secondary School		Yes	Checked	Unchecked	Unchecked	Unchecked	Yes	Sometimes	Yes																Strongly agree	Strongly agree	Strongly disagree	Disagree	Strongly agree	Strongly agree	Strongly agree	Strongly disagree	Strongly agree	Strongly agree	Strongly agree	Strongly agree	Strongly disagree
Bangladesh	99DOTS	Female	25 to 34	Student	Primary School		Yes	Checked	Unchecked	Unchecked	Unchecked	Yes	Never	No																Strongly agree	Strongly agree	Strongly disagree	Strongly agree	Strongly agree	Strongly agree	Strongly agree	Strongly disagree	Strongly agree	Strongly agree	Strongly agree	Strongly agree	Strongly disagree
Bangladesh	99DOTS	Female	25 to 34	Student	Primary School		Yes	Unchecked	Checked	Unchecked	Unchecked	No	Sometimes	Yes																Disagree	Strongly agree	Strongly disagree	Disagree	Strongly agree	Disagree	Strongly agree	Disagree	Strongly agree	Strongly agree	Agree	Strongly agree	Agree
Bangladesh	99DOTS	Female	25 to 34	Self-employed	Secondary School		Yes	Checked	Unchecked	Unchecked	Unchecked	No	Sometimes	No																Strongly agree	Strongly agree	Disagree	Strongly disagree	Strongly agree	Strongly agree	Strongly disagree	Strongly disagree	Strongly agree	Strongly agree	Strongly agree	Strongly agree	Strongly disagree
Bangladesh	99DOTS	Female	25 to 34	Student	Secondary School		Yes	Checked	Unchecked	Unchecked	Unchecked	Yes	Sometimes	Yes																Strongly agree	Agree	Strongly disagree	Agree	Strongly agree	Strongly agree	Strongly agree	Strongly disagree	Strongly agree	Strongly agree	Strongly agree	Agree	Strongly disagree
Bangladesh	99DOTS	Female	25 to 34	Self-employed	Post-Secondary School		Yes	Checked	Unchecked	Unchecked	Unchecked	Yes	Sometimes	Yes																Strongly agree	Strongly agree	Strongly disagree	Strongly agree	Strongly agree	Strongly agree	Strongly disagree	Strongly disagree	Strongly agree	Strongly agree	Strongly agree	Strongly agree	Strongly disagree
Bangladesh	99DOTS	Female	25 to 34	Self-employed	Post-Secondary School		Yes	Checked	Unchecked	Unchecked	Unchecked	Yes	Sometimes	No																Agree	Strongly agree	Strongly disagree	Strongly agree	Strongly agree	Strongly agree	Strongly agree	Strongly disagree	Agree	Strongly agree	Strongly agree	Strongly agree	Strongly disagree
Bangladesh	99DOTS	Female	25 to 34	Self-employed	Post-Secondary School		Yes	Checked	Unchecked	Unchecked	Unchecked	Yes	Sometimes	No																Strongly agree	Agree	Disagree	Strongly agree	Agree	Strongly agree	Strongly agree	Strongly disagree	Disagree	Strongly agree	Strongly agree	Strongly agree	Strongly disagree
Bangladesh	99DOTS	Female	25 to 34	Self-employed	Post-Secondary School		Yes	Checked	Unchecked	Unchecked	Unchecked	Yes	Sometimes	Yes																Strongly agree	Strongly agree	Disagree	Strongly disagree	Agree	Strongly agree	Strongly disagree	Strongly disagree	Agree	Strongly agree	Strongly agree	Strongly agree	Strongly disagree
Bangladesh	99DOTS	Female	25 to 34	Student	Post-Secondary School		Yes	Checked	Unchecked	Unchecked	Unchecked	Yes	Sometimes	No																Strongly agree	Strongly disagree	Agree	Agree	Agree	Strongly agree	Strongly agree	Strongly disagree	Strongly agree	Strongly agree	Strongly agree	Agree	Disagree
Bangladesh	99DOTS	Female	25 to 34	Other	Post-Secondary School		Yes	Checked	Unchecked	Unchecked	Unchecked	Yes	Sometimes	No																Strongly agree	Strongly agree	Strongly disagree	Strongly disagree	Strongly agree	Strongly agree	Strongly disagree	Strongly disagree	Strongly agree	Strongly agree	Strongly agree	Strongly agree	Strongly disagree
Bangladesh	99DOTS	Female	25 to 34	Other	Post-Secondary School		Yes	Checked	Unchecked	Unchecked	Unchecked	Yes	Sometimes	No																Strongly agree	Strongly agree	Strongly disagree	Strongly agree	Strongly agree	Strongly agree	Strongly agree	Strongly disagree	Strongly agree	Strongly agree	Strongly agree	Strongly agree	Strongly disagree
Bangladesh	99DOTS	Female	25 to 34	Other	Post-Secondary School		Yes	Checked	Unchecked	Unchecked	Unchecked	Yes	Sometimes	Yes																Strongly agree	Strongly agree	Strongly disagree	Strongly agree	Strongly agree	Strongly agree	Strongly agree	Strongly disagree	Strongly agree	Strongly agree	Strongly agree	Strongly agree	Strongly disagree
Bangladesh	99DOTS	Female	25 to 34	Student	Primary School		Yes	Checked	Unchecked	Unchecked	Unchecked	No	Sometimes	No																Strongly agree	Strongly agree	Strongly disagree	Strongly agree	Strongly agree	Strongly agree	Strongly agree	Strongly disagree	Strongly agree	Strongly agree	Strongly agree	Strongly agree	Strongly disagree
Bangladesh	99DOTS	Female	25 to 34	Self-employed	Primary School		Yes	Checked	Unchecked	Unchecked	Unchecked	No	Sometimes	Yes																Disagree	Strongly agree	Agree	Strongly agree	Disagree	Strongly agree	Strongly disagree	Disagree	Agree	Strongly agree	Strongly agree	Disagree	Agree
Bangladesh	99DOTS	Female	25 to 34	Student	Primary School		Yes	Unchecked	Checked	Unchecked	Unchecked	No	Sometimes	Yes																Strongly agree	Strongly agree	Disagree	Strongly disagree	Agree	Strongly agree	Strongly disagree	Strongly disagree	Strongly agree	Strongly agree	Strongly agree	Strongly agree	Strongly disagree
Bangladesh	99DOTS	Female	25 to 34	Student	Secondary School		Yes	Checked	Unchecked	Unchecked	Unchecked	No	Sometimes	No																Strongly agree	Strongly agree	Strongly disagree	Strongly disagree	Strongly agree	Strongly agree	Strongly agree	Strongly disagree	Strongly agree	Strongly agree	Strongly agree	Strongly agree	Strongly disagree
Bangladesh	99DOTS	Female	25 to 34	Student	Secondary School		Yes	Checked	Unchecked	Unchecked	Unchecked	Yes	Sometimes	No																Strongly agree	Strongly agree	Disagree	Strongly disagree	Strongly agree	Strongly agree	Strongly disagree	Strongly disagree	Strongly agree	Strongly agree	Strongly agree	Strongly agree	Strongly disagree
Bangladesh	99DOTS	Female	25 to 34	Student	Post-Secondary School		Yes	Checked	Unchecked	Unchecked	Unchecked	Yes	Sometimes	No																Strongly agree	Strongly agree	Strongly disagree	Strongly agree	Strongly agree	Strongly agree	Strongly agree	Strongly disagree	Strongly agree	Strongly agree	Strongly agree	Strongly agree	Strongly disagree
Bangladesh	99DOTS	Female	25 to 34	Unemployed	Primary School		Yes	Checked	Unchecked	Unchecked	Unchecked	No	Sometimes	No																Strongly agree	Strongly agree	Strongly disagree	Strongly disagree	Strongly agree	Strongly agree	Strongly disagree	Strongly disagree	Strongly agree	Strongly agree	Strongly agree	Strongly agree	Strongly disagree
Bangladesh	99DOTS	Female	25 to 34	Self-employed	Secondary School		Yes	Checked	Unchecked	Unchecked	Unchecked	No	Sometimes	Yes																Strongly agree	Strongly agree	Strongly disagree	Agree	Strongly agree	Strongly agree	Strongly agree	Strongly disagree	Strongly agree	Strongly agree	Strongly agree	Strongly agree	Strongly disagree
Bangladesh	99DOTS	Female	25 to 34	Student	Secondary School		Yes	Checked	Unchecked	Unchecked	Unchecked	No	Sometimes	No																Strongly agree	Strongly agree	Strongly disagree	Strongly agree	Strongly agree	Strongly agree	Strongly agree	Strongly disagree	Strongly agree	Strongly agree	Strongly agree	Strongly agree	Strongly disagree
Bangladesh	99DOTS	Female	25 to 34	Student	Post-Secondary School		Yes	Checked	Unchecked	Unchecked	Unchecked	No	Sometimes	No																Strongly agree	Strongly agree	Strongly disagree	Strongly agree	Strongly agree	Strongly agree	Strongly disagree	Strongly disagree	Strongly agree	Strongly agree	Strongly agree	Strongly agree	Strongly disagree
Bangladesh	99DOTS	Female	25 to 34	Self-employed	Primary School		Yes	Checked	Unchecked	Unchecked	Unchecked	Yes	Never	No																Strongly agree	Strongly agree	Strongly disagree	Strongly agree	Strongly agree	Strongly agree	Strongly agree	Strongly disagree	Strongly agree	Strongly agree	Strongly agree	Strongly agree	Strongly disagree
Bangladesh	99DOTS	Female	25 to 34	Self-employed	Primary School		Yes	Checked	Unchecked	Unchecked	Unchecked	Yes	Sometimes	Yes																Agree	Strongly agree	Agree	Strongly agree	Agree	Strongly agree	Strongly agree	Disagree	Agree	Strongly agree	Strongly agree	Agree	Strongly agree
Bangladesh	99DOTS	Female	25 to 34	Unemployed	Primary School		Yes	Checked	Unchecked	Unchecked	Unchecked	No	Never	Yes																Strongly agree	Strongly agree	Strongly agree	Strongly agree	Strongly disagree	Strongly disagree	Agree	Agree	Agree	Strongly agree	Strongly agree	Strongly disagree	Agree
Bangladesh	99DOTS	Female	25 to 34	Student	Primary School		Yes	Unchecked	Checked	Unchecked	Unchecked	Yes	Sometimes	Yes																Strongly agree	Strongly agree	Strongly disagree	Strongly disagree	Strongly agree	Strongly agree	Strongly disagree	Strongly disagree	Strongly agree	Strongly agree	Strongly agree	Strongly agree	Strongly disagree
Bangladesh	99DOTS	Female	25 to 34	Student	Primary School		Yes	Checked	Unchecked	Unchecked	Unchecked	No	Sometimes	No																Strongly agree	Strongly agree	Strongly disagree	Strongly disagree	Strongly agree	Strongly agree	Strongly disagree	Strongly disagree	Strongly agree	Strongly agree	Strongly agree	Strongly agree	Strongly disagree
Bangladesh	99DOTS	Female	25 to 34	Student	Secondary School		Yes	Checked	Unchecked	Unchecked	Unchecked	Yes	Sometimes	Yes																Strongly agree	Strongly agree	Disagree	Strongly disagree	Strongly agree	Strongly agree	Strongly disagree	Strongly disagree	Strongly agree	Strongly agree	Strongly agree	Strongly agree	Strongly disagree
Bangladesh	99DOTS	Female	25 to 34	Student	Secondary School		Yes	Checked	Unchecked	Unchecked	Unchecked	Yes	Sometimes	No																Strongly agree	Strongly agree	Strongly agree	Agree	Strongly agree	Strongly agree	Strongly agree	Strongly disagree	Strongly agree	Strongly agree	Strongly agree	Strongly agree	Strongly disagree
Bangladesh	99DOTS	Female	25 to 34	Hired Worker	Post-Secondary School		Yes	Checked	Unchecked	Unchecked	Unchecked	Yes	Sometimes	Yes																Strongly agree	Strongly agree	Strongly disagree	Strongly agree	Strongly agree	Strongly agree	Strongly agree	Strongly disagree	Strongly agree	Strongly agree	Strongly agree	Strongly agree	Strongly disagree
Bangladesh	99DOTS	Female	25 to 34	Self-employed	Post-Secondary School		Yes	Checked	Unchecked	Unchecked	Unchecked	Yes	Sometimes	No																Strongly agree	Strongly disagree	Agree	Agree	Agree	Strongly agree	Strongly agree	Strongly disagree	Strongly agree	Strongly agree	Strongly agree	Agree	Disagree
Bangladesh	99DOTS	Female	25 to 34	Other	Post-Secondary School		Yes	Checked	Unchecked	Unchecked	Unchecked	Yes	Sometimes	No																Strongly agree	Agree	Strongly disagree	Strongly disagree	Agree	Strongly agree	Strongly agree	Strongly disagree	Agree	Strongly agree	Agree	Agree	Strongly disagree
Bangladesh	99DOTS	Female	25 to 34	Other	Post-Secondary School		Yes	Checked	Unchecked	Unchecked	Unchecked	Yes	Sometimes	Yes																Agree	Disagree	Disagree	Agree	Agree	Strongly agree	Agree	Disagree	Agree	Strongly agree	Strongly agree	Strongly agree	Strongly disagree
Bangladesh	99DOTS	Female	25 to 34	Student	Secondary School		Yes	Checked	Unchecked	Unchecked	Unchecked	Yes	Sometimes	No																Strongly agree	Strongly agree	Disagree	Strongly disagree	Strongly agree	Strongly agree	Strongly disagree	Strongly disagree	Strongly agree	Strongly agree	Strongly agree	Strongly agree	Strongly disagree
Bangladesh	99DOTS	Female	25 to 34	Self-employed	Post-Secondary School		Yes	Checked	Unchecked	Unchecked	Unchecked	No	Sometimes	No																Strongly agree	Strongly agree	Strongly disagree	Strongly agree	Strongly agree	Strongly agree	Strongly agree	Strongly disagree	Strongly agree	Strongly agree	Strongly agree	Strongly agree	Strongly disagree
Bangladesh	99DOTS	Female	25 to 34	Self-employed	Post-Secondary School		Yes	Checked	Unchecked	Unchecked	Unchecked	Yes	Sometimes	Yes																Strongly agree	Strongly agree	Strongly disagree	Agree	Strongly agree	Strongly agree	Strongly agree	Strongly disagree	Strongly agree	Strongly agree	Strongly agree	Strongly agree	Strongly disagree
Bangladesh	99DOTS	Female	25 to 34	Unemployed	Primary School		Yes	Checked	Unchecked	Unchecked	Unchecked	No	Never	Yes																Strongly agree	Strongly agree	Strongly disagree	Strongly agree	Strongly disagree	Strongly agree	Strongly agree	Strongly disagree	Strongly agree	Strongly agree	Strongly agree	Strongly agree	Strongly disagree
Bangladesh	99DOTS	Female	25 to 34	Student	Primary School		Yes	Checked	Unchecked	Unchecked	Unchecked	Yes	Sometimes	Yes																Strongly agree	Strongly agree	Strongly agree	Strongly agree	Agree	Agree	Strongly agree	Strongly agree	Strongly agree	Disagree	Strongly agree	Strongly agree	Strongly agree
Bangladesh	99DOTS	Female	25 to 34	Student	Secondary School		Yes	Checked	Unchecked	Unchecked	Unchecked	No	Sometimes	No																Strongly agree	Strongly agree	Disagree	Disagree	Strongly agree	Strongly agree	Strongly disagree	Strongly disagree	Strongly agree	Strongly agree	Strongly agree	Strongly agree	Strongly disagree
Bangladesh	99DOTS	Female	25 to 34	Student	Secondary School		Yes	Checked	Unchecked	Unchecked	Unchecked	Yes	Sometimes	Yes																Strongly agree	Disagree	Strongly agree	Strongly disagree	Strongly agree	Agree	Strongly agree	Strongly agree	Agree	Disagree	Agree	Strongly agree	Agree
Bangladesh	99DOTS	Female	25 to 34	Student	Secondary School		Yes	Checked	Unchecked	Unchecked	Unchecked	Yes	Sometimes	No																Strongly agree	Strongly agree	Strongly disagree	Strongly agree	Strongly agree	Strongly agree	Strongly agree	Strongly disagree	Strongly agree	Strongly agree	Strongly agree	Strongly agree	Strongly disagree
Bangladesh	99DOTS	Female	25 to 34	Self-employed	Post-Secondary School		Yes	Checked	Unchecked	Unchecked	Unchecked	Yes	Sometimes	Yes																Strongly agree	Strongly agree	Strongly disagree	Strongly agree	Strongly agree	Strongly agree	Strongly agree	Strongly disagree	Strongly agree	Strongly agree	Strongly agree	Strongly agree	Strongly disagree
Bangladesh	99DOTS	Female	25 to 34	Student	Post-Secondary School		Yes	Checked	Unchecked	Unchecked	Unchecked	Yes	Sometimes	No																Strongly agree	Strongly agree	Strongly disagree	Strongly disagree	Strongly agree	Strongly agree	Agree	Strongly agree	Strongly agree	Strongly agree	Strongly agree	Agree	Strongly disagree
Bangladesh	99DOTS	Female	25 to 34	Student	Post-Secondary School		Yes	Checked	Unchecked	Unchecked	Unchecked	Yes	Sometimes	No																Strongly agree	Strongly agree	Strongly disagree	Strongly agree	Strongly agree	Strongly agree	Strongly agree	Strongly disagree	Strongly agree	Strongly agree	Strongly agree	Strongly agree	Strongly disagree
Bangladesh	99DOTS	Female	25 to 34	Self-employed	Primary School		Yes	Checked	Unchecked	Unchecked	Unchecked	No	Never	Yes																Disagree	Agree	Agree	Disagree	Strongly agree	Disagree	Strongly disagree	Disagree	Disagree	Disagree	Disagree	Strongly agree	Strongly agree
Bangladesh	99DOTS	Female	25 to 34	Hired Worker	Post-Secondary School		Yes	Checked	Unchecked	Unchecked	Unchecked	Yes	Sometimes	No																Strongly agree	Strongly agree	Strongly disagree	Strongly agree	Strongly agree	Strongly agree	Strongly agree	Strongly disagree	Strongly agree	Strongly agree	Strongly agree	Strongly agree	Strongly disagree
Bangladesh	99DOTS	Female	25 to 34	Self-employed	Post-Secondary School		Yes	Checked	Unchecked	Unchecked	Unchecked	Yes	Sometimes	Yes																Strongly agree	Strongly agree	Strongly disagree	Strongly agree	Strongly agree	Strongly agree	Strongly agree	Strongly disagree	Strongly agree	Strongly agree	Strongly agree	Strongly agree	Strongly disagree
Bangladesh	99DOTS	Female	25 to 34	Student	Post-Secondary School		Yes	Checked	Unchecked	Unchecked	Unchecked	Yes	Sometimes	No																Strongly agree	Strongly agree	Disagree	Strongly disagree	Strongly agree	Strongly agree	Strongly disagree	Strongly disagree	Strongly agree	Strongly agree	Strongly agree	Strongly agree	Strongly disagree
Bangladesh	99DOTS	Female	25 to 34	Student	Primary School		Yes	Checked	Unchecked	Unchecked	Unchecked	No	Never	No																Strongly agree	Agree	Disagree	Agree	Agree	Strongly agree	Strongly agree	Strongly disagree	Strongly agree	Strongly agree	Strongly agree	Agree	Disagree
Bangladesh	99DOTS	Female	25 to 34	Student	Primary School		Yes	Checked	Unchecked	Unchecked	Unchecked	No	Never	Yes																Strongly agree	Strongly agree	Disagree	Strongly agree	Strongly agree	Strongly agree	Strongly agree	Strongly disagree	Disagree	Agree	Agree	Strongly agree	Strongly agree
Bangladesh	99DOTS	Female	25 to 34	Unemployed	Primary School		Yes	Unchecked	Checked	Unchecked	Unchecked	No	Sometimes	No																Strongly agree	Strongly agree	Strongly disagree	Strongly disagree	Strongly agree	Strongly agree	Strongly disagree	Strongly disagree	Strongly agree	Strongly agree	Strongly agree	Strongly agree	Strongly disagree
Bangladesh	99DOTS	Female	25 to 34	Student	Primary School		Yes	Checked	Unchecked	Unchecked	Unchecked	No	Never	Yes																Strongly disagree	Agree	Agree	Agree	Strongly agree	Strongly agree	Disagree	Strongly agree	Agree	Strongly agree	Strongly agree	Strongly agree	Agree
Bangladesh	99DOTS	Female	25 to 34	Student	Secondary School		Yes	Checked	Unchecked	Unchecked	Unchecked	Yes	Sometimes	No																Strongly agree	Strongly agree	Strongly disagree	Strongly agree	Strongly agree	Strongly agree	Strongly agree	Strongly disagree	Strongly agree	Strongly agree	Strongly agree	Strongly agree	Strongly disagree
Bangladesh	99DOTS	Female	25 to 34	Self-employed	Post-Secondary School		Yes	Checked	Unchecked	Unchecked	Unchecked	Yes	Sometimes	No																Strongly agree	Strongly agree	Strongly disagree	Agree	Strongly agree	Strongly agree	Strongly agree	Strongly agree	Strongly agree	Strongly agree	Strongly agree	Strongly agree	Strongly disagree
Bangladesh	99DOTS	Female	25 to 34	Student	Post-Secondary School		Yes	Checked	Unchecked	Unchecked	Unchecked	Yes	Sometimes	No																Strongly agree	Strongly agree	Strongly disagree	Strongly agree	Strongly agree	Strongly agree	Strongly agree	Strongly disagree	Strongly agree	Strongly agree	Strongly agree	Strongly agree	Strongly disagree
Bangladesh	99DOTS	Female	25 to 34	Self-employed	Post-Secondary School		Yes	Checked	Unchecked	Unchecked	Unchecked	Yes	Sometimes	No																Strongly agree	Strongly agree	Disagree	Strongly disagree	Strongly agree	Strongly agree	Strongly disagree	Strongly disagree	Strongly agree	Strongly agree	Strongly agree	Strongly agree	Strongly disagree
Bangladesh	99DOTS	Female	25 to 34	Student	Post-Secondary School		Yes	Checked	Unchecked	Unchecked	Unchecked	Yes	Sometimes	No																Agree	Strongly agree	Strongly disagree	Strongly agree	Strongly agree	Strongly agree	Strongly agree	Strongly disagree	Strongly agree	Strongly agree	Strongly agree	Strongly agree	Strongly disagree
Bangladesh	99DOTS	Female	25 to 34	Student	Post-Secondary School		Yes	Checked	Unchecked	Unchecked	Unchecked	Yes	Sometimes	Yes																Strongly agree	Strongly agree	Strongly disagree	Strongly agree	Strongly agree	Strongly agree	Strongly agree	Strongly disagree	Strongly agree	Strongly agree	Strongly agree	Strongly agree	Strongly disagree
Bangladesh	99DOTS	Female	35 to 44	Student	No schooling		Yes	Checked	Unchecked	Unchecked	Unchecked	Yes	Never	No																Strongly agree	Strongly agree	Strongly disagree	Strongly agree	Strongly agree	Strongly agree	Strongly agree	Strongly disagree	Strongly agree	Strongly agree	Strongly agree	Strongly agree	Strongly disagree
Bangladesh	99DOTS	Female	35 to 44	Other	No schooling		Yes	Checked	Unchecked	Unchecked	Unchecked	No	Never	Yes																Strongly agree	Strongly agree	Strongly disagree	Strongly agree	Strongly agree	Strongly agree	Strongly agree	Strongly disagree	Strongly agree	Strongly agree	Strongly agree	Strongly agree	Strongly disagree
Bangladesh	99DOTS	Female	35 to 44	Other	No schooling		Yes	Checked	Unchecked	Unchecked	Unchecked	Yes	Never	No																Strongly agree	Strongly disagree	Agree	Agree	Agree	Strongly agree	Strongly agree	Strongly disagree	Strongly agree	Strongly agree	Strongly agree	Strongly agree	Disagree
Bangladesh	99DOTS	Female	35 to 44	Student	Primary School		Yes	Checked	Unchecked	Unchecked	Unchecked	No	Never	No																Strongly agree	Strongly agree	Strongly disagree	Strongly agree	Strongly agree	Strongly agree	Strongly agree	Strongly disagree	Strongly agree	Strongly agree	Strongly agree	Strongly agree	Strongly disagree
Bangladesh	99DOTS	Female	35 to 44	Student	Primary School		Yes	Checked	Unchecked	Unchecked	Unchecked	No	Sometimes	No																Strongly agree	Agree	Disagree	Agree	Strongly agree	Strongly agree	Agree	Strongly disagree	Agree	Agree	Agree	Agree	Disagree
Bangladesh	99DOTS	Female	35 to 44	Student	Primary School		Yes	Unchecked	Checked	Unchecked	Unchecked	No	Never	Yes																Agree	Strongly agree	Strongly agree	Strongly agree	Disagree	Strongly agree	Strongly agree	Strongly disagree	Agree	Strongly agree	Agree	Strongly agree	Strongly agree
Bangladesh	99DOTS	Female	35 to 44	Student	Primary School		Yes	Checked	Unchecked	Unchecked	Unchecked	No	Never	No																Strongly agree	Strongly agree	Strongly disagree	Strongly disagree	Strongly agree	Strongly agree	Strongly disagree	Strongly disagree	Strongly agree	Strongly agree	Strongly agree	Strongly agree	Strongly disagree
Bangladesh	99DOTS	Female	35 to 44	Other	Primary School		Yes	Checked	Unchecked	Unchecked	Unchecked	No	Sometimes	No																Strongly agree	Strongly agree	Strongly disagree	Strongly agree	Strongly agree	Strongly agree	Strongly agree	Strongly disagree	Strongly agree	Strongly agree	Strongly agree	Strongly agree	Strongly disagree
Bangladesh	99DOTS	Female	35 to 44	Student	Post-Secondary School		Yes	Checked	Unchecked	Unchecked	Unchecked	Yes	Sometimes	No																Strongly agree	Strongly agree	Strongly disagree	Strongly disagree	Strongly agree	Strongly agree	Strongly disagree	Strongly disagree	Strongly agree	Strongly agree	Strongly agree	Strongly agree	Strongly disagree
Bangladesh	99DOTS	Female	35 to 44	Student	Post-Secondary School		Yes	Checked	Unchecked	Unchecked	Unchecked	Yes	Sometimes	No																Strongly agree	Strongly agree	Strongly disagree	Strongly agree	Strongly agree	Strongly agree	Strongly agree	Strongly disagree	Strongly agree	Strongly agree	Strongly agree	Strongly agree	Strongly disagree
Bangladesh	99DOTS	Female	35 to 44	Self-employed	Secondary School		Yes	Unchecked	Checked	Unchecked	Unchecked	Yes	Sometimes	Yes																Strongly agree	Strongly agree	Disagree	Disagree	Strongly agree	Strongly agree	Strongly disagree	Strongly disagree	Strongly agree	Strongly agree	Strongly agree	Strongly agree	Strongly disagree
Bangladesh	99DOTS	Female	35 to 44	Student	Secondary School		Yes	Checked	Unchecked	Unchecked	Unchecked	Yes	Sometimes	No																Strongly agree	Strongly agree	Strongly disagree	Strongly disagree	Strongly agree	Strongly agree	Strongly disagree	Strongly disagree	Strongly agree	Strongly agree	Strongly agree	Strongly agree	Strongly disagree
Bangladesh	99DOTS	Female	35 to 44	Self-employed	Post-Secondary School		Yes	Checked	Unchecked	Unchecked	Unchecked	Yes	Sometimes	No																Strongly agree	Strongly agree	Strongly disagree	Strongly disagree	Strongly agree	Strongly agree	Strongly disagree	Strongly disagree	Strongly agree	Strongly agree	Strongly agree	Strongly agree	Strongly disagree
Bangladesh	99DOTS	Female	35 to 44	Student	Primary School		Yes	Checked	Unchecked	Unchecked	Unchecked	No	Never	No																Strongly agree	Strongly agree	Strongly disagree	Strongly agree	Strongly agree	Strongly agree	Strongly agree	Strongly disagree	Strongly agree	Strongly agree	Strongly agree	Strongly agree	Strongly disagree
Bangladesh	99DOTS	Female	35 to 44	Student	Secondary School		Yes	Checked	Unchecked	Unchecked	Unchecked	No	Sometimes	No																Strongly agree	Strongly agree	Strongly disagree	Agree	Strongly agree	Strongly agree	Strongly agree	Strongly disagree	Strongly agree	Strongly agree	Strongly agree	Strongly agree	Strongly disagree
Bangladesh	99DOTS	Female	35 to 44	Student	Secondary School		Yes	Checked	Unchecked	Unchecked	Unchecked	No	Sometimes	No																Strongly agree	Strongly agree	Strongly disagree	Strongly agree	Strongly disagree	Strongly agree	Strongly agree	Strongly disagree	Strongly agree	Strongly agree	Strongly agree	Strongly agree	Strongly disagree
Bangladesh	99DOTS	Female	35 to 44	Student	Secondary School		Yes	Checked	Unchecked	Unchecked	Unchecked	Yes	Sometimes	Yes																Strongly agree	Disagree	Strongly agree	Disagree	Disagree	Strongly agree	Disagree	Strongly agree	Strongly agree	Strongly agree	Strongly agree	Strongly agree	Strongly agree
Bangladesh	99DOTS	Female	35 to 44	Student	Post-Secondary School		Yes	Checked	Unchecked	Unchecked	Unchecked	Yes	Sometimes	No																Strongly agree	Strongly agree	Strongly disagree	Strongly agree	Strongly agree	Strongly agree	Strongly agree	Strongly disagree	Strongly agree	Strongly agree	Strongly agree	Strongly agree	Strongly disagree
Bangladesh	99DOTS	Female	35 to 44	Unemployed	Primary School		Yes	Checked	Unchecked	Unchecked	Unchecked	No	Never	No																Strongly agree	Strongly agree	Strongly disagree	Strongly disagree	Strongly agree	Strongly agree	Strongly disagree	Strongly disagree	Strongly agree	Strongly agree	Strongly agree	Strongly agree	Strongly disagree
Bangladesh	99DOTS	Female	35 to 44	Student	Primary School		Yes	Checked	Unchecked	Unchecked	Unchecked	Yes	Sometimes	Yes																Strongly agree	Strongly agree	Strongly disagree	Strongly agree	Strongly agree	Strongly agree	Strongly agree	Strongly disagree	Strongly agree	Strongly agree	Strongly agree	Strongly agree	Strongly disagree
Bangladesh	99DOTS	Female	35 to 44	Student	Secondary School		Yes	Checked	Unchecked	Unchecked	Unchecked	No	Sometimes	Yes																Agree	Strongly agree	Agree	Disagree	Agree	Disagree	Disagree	Disagree	Strongly agree	Strongly agree	Disagree	Strongly agree	Strongly agree
Bangladesh	99DOTS	Female	35 to 44	Student	No schooling		Yes	Checked	Unchecked	Unchecked	Unchecked	No	Sometimes	Yes																Strongly disagree	Agree	Strongly agree	Agree	Strongly agree	Agree	Strongly agree	Strongly agree	Strongly agree	Agree	Strongly agree	Strongly agree	Agree
Bangladesh	99DOTS	Female	35 to 44	Student	Primary School		Yes	Checked	Unchecked	Unchecked	Unchecked	No	Never	No																Strongly agree	Strongly agree	Strongly disagree	Strongly agree	Strongly agree	Strongly agree	Strongly agree	Strongly disagree	Strongly agree	Strongly agree	Strongly agree	Strongly agree	Strongly disagree
Bangladesh	99DOTS	Female	35 to 44	Self-employed	Post-Secondary School		Yes	Checked	Unchecked	Unchecked	Unchecked	Yes	Sometimes	Yes																Strongly agree	Strongly agree	Strongly disagree	Strongly disagree	Strongly agree	Strongly agree	Strongly disagree	Strongly disagree	Strongly agree	Strongly agree	Strongly agree	Strongly agree	Strongly disagree
Bangladesh	99DOTS	Female	45 to 54	Self-employed	No schooling		Yes	Checked	Unchecked	Unchecked	Unchecked	Yes	Never	No																Strongly agree	Disagree	Agree	Strongly agree	Agree	Strongly agree	Strongly agree	Strongly disagree	Strongly agree	Strongly agree	Strongly agree	Agree	Disagree
Bangladesh	99DOTS	Female	45 to 54	Hired Worker	No schooling		Yes	Checked	Unchecked	Unchecked	Unchecked	No	Never	No																Strongly agree	Strongly agree	Strongly disagree	Strongly agree	Strongly agree	Strongly agree	Strongly agree	Strongly disagree	Strongly agree	Strongly agree	Strongly agree	Strongly agree	Strongly disagree
Bangladesh	99DOTS	Female	45 to 54	Student	No schooling		Yes	Checked	Unchecked	Unchecked	Unchecked	No	Never	No																Strongly agree	Strongly agree	Strongly disagree	Strongly agree	Strongly agree	Strongly agree	Strongly agree	Strongly disagree	Strongly agree	Strongly agree	Strongly agree	Strongly agree	Strongly disagree
Bangladesh	99DOTS	Female	45 to 54	Student	Primary School		Yes	Checked	Unchecked	Unchecked	Unchecked	No	Never	No																Strongly agree	Disagree	Disagree	Agree	Agree	Strongly agree	Strongly agree	Strongly disagree	Strongly agree	Strongly agree	Strongly agree	Agree	Disagree
Bangladesh	99DOTS	Female	45 to 54	Self-employed	Post-Secondary School		Yes	Checked	Unchecked	Unchecked	Unchecked	Yes	Sometimes	Yes																Strongly disagree	Disagree	Agree	Strongly agree	Agree	Agree	Strongly agree	Strongly agree	Strongly agree	Agree	Strongly agree	Agree	Strongly agree
Bangladesh	99DOTS	Female	45 to 54	Student	Post-Secondary School		Yes	Checked	Unchecked	Unchecked	Unchecked	Yes	Sometimes	No																Strongly agree	Strongly agree	Strongly disagree	Strongly agree	Strongly agree	Strongly agree	Strongly agree	Strongly disagree	Strongly agree	Strongly agree	Strongly agree	Strongly agree	Strongly disagree
Bangladesh	99DOTS	Female	45 to 54	Hired Worker	Secondary School		Yes	Checked	Unchecked	Unchecked	Unchecked	Yes	Sometimes	No																Strongly agree	Strongly agree	Strongly disagree	Strongly agree	Strongly agree	Strongly agree	Strongly agree	Strongly disagree	Strongly agree	Strongly agree	Strongly agree	Strongly agree	Strongly disagree
Bangladesh	99DOTS	Female	45 to 54	Self-employed	Post-Secondary School		Yes	Checked	Unchecked	Unchecked	Unchecked	Yes	Sometimes	No																Strongly agree	Strongly agree	Disagree	Strongly disagree	Strongly agree	Strongly agree	Strongly disagree	Strongly disagree	Strongly agree	Strongly agree	Strongly agree	Strongly agree	Strongly disagree
Bangladesh	99DOTS	Female	45 to 54	Hired Worker	Secondary School		Yes	Checked	Unchecked	Unchecked	Unchecked	No	Sometimes	Yes																Strongly agree	Agree	Strongly agree	Strongly agree	Strongly agree	Strongly agree	Agree	Strongly agree	Strongly disagree	Strongly agree	Agree	Strongly agree	Strongly agree
Bangladesh	99DOTS	Female	45 to 54	Student	Secondary School		Yes	Checked	Unchecked	Unchecked	Unchecked	No	Never	Yes																Agree	Strongly agree	Agree	Disagree	Strongly agree	Disagree	Agree	Agree	Agree	Strongly agree	Strongly agree	Strongly disagree	Strongly disagree
Bangladesh	99DOTS	Female	45 to 54	Student	Secondary School		Yes	Checked	Unchecked	Unchecked	Unchecked	No	Sometimes	Yes																Strongly agree	Agree	Agree	Disagree	Strongly agree	Agree	Agree	Strongly agree	Agree	Agree	Agree	Agree	Agree
Bangladesh	99DOTS	Female	45 to 54	Student	Primary School		Yes	Checked	Unchecked	Unchecked	Unchecked	No	Never	Yes																Agree	Disagree	Disagree	Agree	Agree	Agree	Agree	Strongly disagree	Agree	Agree	Agree	Agree	Disagree
Bangladesh	99DOTS	Female	45 to 54	Student	Secondary School		Yes	Unchecked	Checked	Unchecked	Unchecked	Yes	Sometimes	No																Strongly agree	Strongly agree	Strongly disagree	Strongly disagree	Strongly agree	Strongly agree	Strongly disagree	Strongly disagree	Strongly agree	Strongly agree	Strongly agree	Strongly agree	Strongly disagree
Bangladesh	99DOTS	Female	45 to 54	Student	Post-Secondary School		Yes	Checked	Unchecked	Unchecked	Unchecked	No	Sometimes	Yes																Strongly agree	Strongly agree	Strongly disagree	Strongly agree	Strongly agree	Strongly agree	Strongly agree	Strongly disagree	Strongly agree	Strongly agree	Strongly agree	Strongly agree	Strongly disagree
Bangladesh	99DOTS	Female	45 to 54	Student	Secondary School		Yes	Checked	Unchecked	Unchecked	Unchecked	No	Never	No																Strongly agree	Disagree	Agree	Agree	Agree	Strongly agree	Strongly agree	Strongly disagree	Strongly agree	Strongly agree	Strongly agree	Agree	Disagree
Bangladesh	99DOTS	Female	45 to 54	Student	Secondary School		Yes	Checked	Unchecked	Unchecked	Unchecked	Yes	Sometimes	No																Strongly agree	Strongly agree	Strongly disagree	Strongly agree	Strongly agree	Strongly agree	Strongly agree	Strongly disagree	Strongly agree	Strongly agree	Strongly agree	Strongly agree	Strongly disagree
Bangladesh	99DOTS	Female	45 to 54	Student	Secondary School		Yes	Checked	Unchecked	Unchecked	Unchecked	No	Never	No																Strongly agree	Strongly agree	Strongly disagree	Strongly disagree	Strongly agree	Strongly agree	Strongly disagree	Strongly disagree	Strongly agree	Strongly agree	Strongly agree	Strongly agree	Strongly disagree
Bangladesh	99DOTS	Female	45 to 54	Student	Post-Secondary School		Yes	Checked	Unchecked	Unchecked	Unchecked	Yes	Sometimes	No																Strongly agree	Strongly agree	Strongly disagree	Strongly agree	Strongly agree	Strongly agree	Strongly agree	Strongly disagree	Strongly agree	Strongly agree	Strongly agree	Strongly agree	Strongly disagree
Bangladesh	99DOTS	Female	55 to 64	Hired Worker	Primary School		Yes	Checked	Unchecked	Unchecked	Unchecked	No	Never	No																Strongly agree	Agree	Strongly disagree	Strongly agree	Strongly agree	Strongly agree	Strongly agree	Strongly disagree	Strongly agree	Strongly agree	Strongly agree	Strongly agree	Strongly disagree
Bangladesh	99DOTS	Female	55 to 64	Student	Primary School		Yes	Checked	Unchecked	Unchecked	Unchecked	No	Sometimes	No																Strongly agree	Strongly agree	Strongly disagree	Strongly agree	Strongly agree	Strongly agree	Strongly agree	Strongly disagree	Strongly agree	Strongly agree	Strongly agree	Strongly agree	Strongly disagree
Bangladesh	99DOTS	Female	55 to 64	Student	Primary School		Yes	Checked	Unchecked	Unchecked	Unchecked	No	Never	Yes																Strongly agree	Agree	Strongly agree	Disagree	Agree	Strongly agree	Strongly agree	Strongly agree	Strongly agree	Strongly agree	Agree	Strongly agree	Strongly agree
Bangladesh	99DOTS	Female	55 to 64	Hired Worker	Post-Secondary School		Yes	Checked	Unchecked	Unchecked	Unchecked	Yes	Sometimes	Yes																Strongly agree	Strongly agree	Strongly disagree	Strongly disagree	Strongly agree	Strongly agree	Strongly disagree	Strongly disagree	Strongly agree	Strongly agree	Strongly agree	Strongly agree	Strongly disagree
Bangladesh	99DOTS	Female	55 to 64	Hired Worker	Post-Secondary School		Yes	Checked	Unchecked	Unchecked	Unchecked	No	Sometimes	Yes																Strongly agree	Strongly agree	Strongly disagree	Strongly agree	Strongly agree	Strongly agree	Strongly disagree	Strongly disagree	Strongly agree	Strongly agree	Strongly agree	Strongly agree	Strongly disagree
Bangladesh	99DOTS	Female	55 to 64	Student	Post-Secondary School		Yes	Checked	Unchecked	Unchecked	Unchecked	Yes	Sometimes	No																Strongly agree	Agree	Strongly disagree	Strongly disagree	Disagree	Strongly agree	Agree	Disagree	Strongly agree	Strongly agree	Strongly agree	Strongly agree	Strongly disagree
Bangladesh	99DOTS	Female	55 to 64	Student	Primary School		Yes	Checked	Unchecked	Unchecked	Unchecked	No	Never	No																Strongly agree	Strongly agree	Strongly disagree	Strongly agree	Strongly agree	Strongly agree	Strongly agree	Strongly disagree	Strongly agree	Strongly agree	Strongly agree	Strongly agree	Strongly disagree
Bangladesh	99DOTS	Female	55 to 64	Student	Secondary School		Yes	Checked	Unchecked	Unchecked	Unchecked	No	Sometimes	No																Strongly agree	Strongly agree	Strongly disagree	Agree	Strongly agree	Strongly agree	Strongly agree	Strongly disagree	Strongly agree	Strongly agree	Strongly agree	Strongly agree	Strongly disagree
Bangladesh	99DOTS	Female	55 to 64	Student	Primary School		Yes	Checked	Unchecked	Unchecked	Unchecked	No	Never	Yes																Strongly agree	Agree	Agree	Strongly agree	Agree	Agree	Agree	Strongly agree	Strongly agree	Strongly agree	Strongly agree	Strongly agree	Agree
Bangladesh	99DOTS	Female	55 to 64	Student	Primary School		Yes	Checked	Unchecked	Unchecked	Unchecked	No	Never	Yes																Strongly agree	Strongly agree	Strongly disagree	Strongly agree	Agree	Strongly agree	Strongly agree	Strongly disagree	Strongly agree	Strongly agree	Strongly agree	Strongly agree	Strongly disagree
Bangladesh	99DOTS	Female	55 to 64	Student	Primary School		Yes	Checked	Unchecked	Unchecked	Unchecked	No	Never	No																Strongly agree	Strongly agree	Strongly disagree	Strongly agree	Strongly agree	Strongly agree	Strongly agree	Strongly disagree	Strongly agree	Strongly agree	Strongly agree	Strongly agree	Strongly disagree
Bangladesh	99DOTS	Female	55 to 64	Student	No schooling		Yes	Checked	Unchecked	Unchecked	Unchecked	No	Never	No																Strongly agree	Strongly agree	Strongly disagree	Strongly agree	Strongly agree	Strongly agree	Strongly agree	Strongly disagree	Strongly agree	Strongly agree	Strongly agree	Strongly agree	Strongly disagree
Bangladesh	99DOTS	Female	55 to 64	Student	No schooling		Yes	Checked	Unchecked	Unchecked	Unchecked	No	Never	No																Strongly agree	Strongly agree	Strongly disagree	Strongly agree	Strongly agree	Strongly agree	Strongly agree	Strongly disagree	Strongly agree	Strongly agree	Strongly agree	Strongly agree	Strongly disagree
Bangladesh	99DOTS	Female	55 to 64	Student	No schooling		Yes	Checked	Unchecked	Unchecked	Unchecked	No	Sometimes	No																Strongly agree	Strongly agree	Strongly disagree	Strongly agree	Strongly agree	Strongly agree	Strongly agree	Strongly disagree	Strongly agree	Strongly agree	Strongly agree	Strongly agree	Strongly disagree
Bangladesh	99DOTS	Female	55 to 64	Student	Primary School		No	Unchecked	Unchecked	Unchecked				No																Strongly agree	Agree	Strongly disagree	Strongly agree	Agree	Strongly agree	Strongly agree	Strongly disagree	Strongly agree	Strongly agree	Strongly agree	Agree	Disagree
Bangladesh	99DOTS	Female	55 to 64	Student	Secondary School		Yes	Checked	Unchecked	Unchecked	Unchecked	No	Never	Yes																Agree	Disagree	Strongly disagree	Agree	Agree	Strongly agree	Agree	Strongly disagree	Agree	Agree	Agree	Agree	Strongly disagree
Bangladesh	99DOTS	Female	55 to 64	Student	Primary School		Yes	Checked	Unchecked	Unchecked	Unchecked	Yes	Never	No																Strongly agree	Disagree	Disagree	Agree	Agree	Strongly agree	Strongly agree	Strongly disagree	Strongly agree	Strongly agree	Strongly agree	Agree	Disagree
Bangladesh	99DOTS	Female	65 or older	Student	Primary School		Yes	Unchecked	Checked	Unchecked	Unchecked	No	Never	Yes																Strongly agree	Strongly agree	Agree	Strongly agree	Strongly agree	Agree	Agree	Strongly agree	Strongly agree	Agree	Agree	Strongly agree	Strongly agree
Bangladesh	99DOTS	Female	65 or older	Student	Primary School		Yes	Unchecked	Checked	Unchecked	Unchecked	No	Never	Yes																Agree	Agree	Strongly disagree	Agree	Strongly agree	Strongly agree	Agree	Disagree	Agree	Strongly agree	Strongly agree	Agree	Strongly disagree
Bangladesh	99DOTS	Female	65 or older	Student	Secondary School		Yes	Checked	Unchecked	Unchecked	Unchecked	Yes	Sometimes	No																Strongly agree	Strongly agree	Strongly disagree	Strongly agree	Strongly agree	Strongly agree	Strongly agree	Strongly disagree	Strongly agree	Strongly agree	Strongly agree	Strongly agree	Strongly disagree
Bangladesh	99DOTS	Female	65 or older	Student	No schooling		Yes	Unchecked	Checked	Unchecked	Unchecked	No	Never	Yes																Disagree	Strongly agree	Disagree	Strongly agree	Disagree	Strongly agree	Strongly disagree	Agree	Strongly agree	Agree	Agree	Strongly agree	Strongly agree
Bangladesh	99DOTS	Female	65 or older	Hired Worker	Primary School		Yes	Checked	Unchecked	Unchecked	Unchecked	No	Never	No																Strongly agree	Strongly agree	Strongly disagree	Strongly agree	Strongly agree	Strongly agree	Strongly agree	Strongly disagree	Strongly agree	Strongly agree	Strongly agree	Strongly agree	Strongly disagree
Bangladesh	99DOTS	Male	15 to 24	Self-employed	Primary School		Yes	Checked	Unchecked	Unchecked	Unchecked	No	Sometimes	No																Strongly agree	Strongly agree	Strongly disagree	Strongly agree	Strongly agree	Strongly agree	Strongly agree	Strongly disagree	Strongly agree	Strongly agree	Strongly agree	Strongly agree	Strongly disagree
Bangladesh	99DOTS	Male	15 to 24	Other	Primary School		Yes	Checked	Unchecked	Unchecked	Unchecked	No	Sometimes	Yes																Strongly agree	Agree	Strongly agree	Strongly agree	Strongly agree	Strongly agree	Strongly agree	Strongly agree	Strongly agree	Strongly agree	Strongly agree	Strongly agree	Strongly agree
Bangladesh	99DOTS	Male	15 to 24	Other	Primary School		Yes	Unchecked	Checked	Unchecked	Unchecked	Yes	Sometimes	No																Strongly agree	Strongly agree	Strongly disagree	Strongly disagree	Strongly agree	Strongly agree	Strongly disagree	Strongly disagree	Strongly agree	Strongly agree	Strongly agree	Strongly agree	Strongly disagree
Bangladesh	99DOTS	Male	15 to 24	Other	Primary School		Yes	Unchecked	Unchecked	Checked	Unchecked	No	Sometimes	No																Strongly agree	Strongly agree	Strongly disagree	Strongly agree	Strongly agree	Strongly agree	Strongly agree	Strongly disagree	Strongly agree	Strongly agree	Strongly agree	Strongly agree	Strongly disagree
Bangladesh	99DOTS	Male	15 to 24	Other	Primary School		Yes	Checked	Unchecked	Unchecked	Unchecked	No	Sometimes	Yes																Strongly agree	Strongly agree	Strongly agree	Strongly agree	Strongly agree	Strongly agree	Strongly agree	Strongly agree	Strongly agree	Strongly agree	Strongly agree	Agree	Strongly agree
Bangladesh	99DOTS	Male	15 to 24	Other	Secondary School		Yes	Checked	Unchecked	Unchecked	Unchecked	Yes	Sometimes	Yes																Strongly agree	Strongly agree	Strongly disagree	Agree	Agree	Strongly agree	Strongly agree	Strongly disagree	Strongly agree	Strongly agree	Strongly agree	Strongly agree	Strongly disagree
Bangladesh	99DOTS	Male	15 to 24	Self-employed	Primary School		Yes	Checked	Unchecked	Unchecked	Unchecked	Yes	Sometimes	No																Strongly agree	Strongly disagree	Agree	Disagree	Agree	Strongly agree	Strongly agree	Strongly disagree	Strongly agree	Strongly agree	Strongly agree	Agree	Disagree
Bangladesh	99DOTS	Male	15 to 24	Other	Primary School		Yes	Checked	Unchecked	Unchecked	Unchecked	No	Sometimes	No																Strongly agree	Strongly agree	Strongly disagree	Strongly agree	Strongly agree	Strongly agree	Strongly agree	Strongly disagree	Strongly agree	Strongly agree	Strongly agree	Strongly agree	Strongly disagree
Bangladesh	99DOTS	Male	15 to 24	Other	Primary School		Yes	Checked	Unchecked	Unchecked	Unchecked	Yes	Sometimes	Yes																Strongly agree	Agree	Strongly agree	Strongly agree	Strongly agree	Agree	Disagree	Strongly disagree	Strongly agree	Strongly agree	Strongly agree	Strongly agree	Disagree
Bangladesh	99DOTS	Male	15 to 24	Other	Primary School		Yes	Checked	Unchecked	Unchecked	Unchecked	Yes	Sometimes	No																Strongly agree	Strongly agree	Strongly disagree	Strongly agree	Strongly agree	Strongly agree	Strongly agree	Strongly disagree	Strongly agree	Strongly agree	Strongly agree	Strongly agree	Strongly disagree
Bangladesh	99DOTS	Male	15 to 24	Other	Secondary School		Yes	Checked	Unchecked	Unchecked	Unchecked	No	Sometimes	Yes																Strongly agree	Agree	Agree	Disagree	Strongly agree	Strongly agree	Disagree	Disagree	Strongly agree	Strongly agree	Strongly agree	Strongly agree	Agree
Bangladesh	99DOTS	Male	15 to 24	Other	Secondary School		Yes	Checked	Unchecked	Unchecked	Unchecked	Yes	Sometimes	Yes																Strongly agree	Strongly agree	Strongly disagree	Strongly agree	Strongly agree	Strongly agree	Strongly agree	Strongly disagree	Strongly agree	Strongly agree	Strongly agree	Strongly agree	Strongly disagree
Bangladesh	99DOTS	Male	15 to 24	Other	Secondary School		Yes	Checked	Unchecked	Unchecked	Unchecked	No	Sometimes	No																Strongly agree	Disagree	Agree	Agree	Agree	Strongly agree	Strongly agree	Strongly disagree	Strongly agree	Strongly agree	Strongly agree	Agree	Disagree
Bangladesh	99DOTS	Male	15 to 24	Other	Secondary School		Yes	Checked	Unchecked	Unchecked	Unchecked	Yes	Sometimes	No																Strongly agree	Strongly agree	Strongly disagree	Strongly agree	Strongly agree	Strongly agree	Strongly agree	Strongly disagree	Strongly agree	Strongly agree	Strongly agree	Strongly agree	Strongly disagree
Bangladesh	99DOTS	Male	15 to 24	Self-employed	Primary School		Yes	Unchecked	Checked	Unchecked	Unchecked	Yes	Sometimes	No																Strongly agree	Strongly agree	Strongly disagree	Strongly disagree	Strongly agree	Strongly agree	Strongly disagree	Strongly disagree	Strongly agree	Strongly agree	Strongly agree	Strongly agree	Strongly disagree
Bangladesh	99DOTS	Male	15 to 24	Other	Primary School		Yes	Checked	Unchecked	Unchecked	Unchecked	No	Sometimes	No																Strongly agree	Strongly agree	Strongly disagree	Strongly agree	Strongly agree	Strongly agree	Strongly agree	Strongly disagree	Strongly agree	Strongly agree	Strongly agree	Strongly agree	Strongly disagree
Bangladesh	99DOTS	Male	15 to 24	Other	Primary School		Yes	Checked	Unchecked	Unchecked	Unchecked	Yes	Sometimes	Yes																Strongly agree	Strongly agree	Strongly disagree	Strongly agree	Strongly agree	Strongly agree	Strongly agree	Strongly disagree	Strongly agree	Strongly agree	Strongly agree	Strongly agree	Strongly disagree
Bangladesh	99DOTS	Male	15 to 24	Self-employed	Secondary School		Yes	Checked	Unchecked	Unchecked	Unchecked	Yes	Sometimes	Yes																Agree	Agree	Disagree	Agree	Agree	Agree	Strongly disagree	Agree	Strongly agree	Disagree	Agree	Disagree	Agree
Bangladesh	99DOTS	Male	15 to 24	Other	Secondary School		Yes	Checked	Unchecked	Unchecked	Unchecked	No	Sometimes	Yes																Strongly agree	Strongly agree	Agree	Strongly disagree	Strongly disagree	Agree	Strongly agree	Agree	Strongly agree	Strongly agree	Strongly agree	Strongly agree	Strongly agree
Bangladesh	99DOTS	Male	15 to 24	Other	Secondary School		Yes	Checked	Unchecked	Unchecked	Unchecked	Yes	Sometimes	No																Strongly agree	Strongly agree	Strongly disagree	Strongly agree	Strongly agree	Strongly agree	Strongly agree	Strongly disagree	Strongly agree	Strongly agree	Strongly agree	Strongly agree	Strongly disagree
Bangladesh	99DOTS	Male	15 to 24	Other	Secondary School		Yes	Checked	Unchecked	Unchecked	Unchecked	No	Sometimes	No																Strongly agree	Strongly agree	Strongly disagree	Strongly agree	Strongly agree	Strongly agree	Strongly agree	Strongly disagree	Strongly agree	Strongly agree	Strongly agree	Strongly agree	Strongly disagree
Bangladesh	99DOTS	Male	15 to 24	Other	Secondary School		Yes	Checked	Unchecked	Unchecked	Unchecked	Yes	Sometimes	No																Agree	Strongly agree	Strongly disagree	Strongly agree	Strongly agree	Strongly agree	Strongly agree	Strongly disagree	Strongly agree	Strongly agree	Strongly agree	Strongly agree	Strongly disagree
Bangladesh	99DOTS	Male	15 to 24	Other	Secondary School		Yes	Checked	Unchecked	Unchecked	Unchecked	Yes	Sometimes	Yes																Strongly agree	Strongly agree	Strongly disagree	Strongly disagree	Strongly agree	Strongly agree	Strongly disagree	Strongly disagree	Strongly agree	Strongly agree	Strongly agree	Strongly agree	Strongly disagree
Bangladesh	99DOTS	Male	15 to 24	Self-employed	Primary School		Yes	Checked	Unchecked	Unchecked	Unchecked	Yes	Never	Yes																Strongly agree	Strongly agree	Strongly agree	Strongly disagree	Strongly agree	Strongly disagree	Agree	Agree	Strongly disagree	Agree	Strongly disagree	Strongly agree	Agree
Bangladesh	99DOTS	Male	15 to 24	Hired Worker	Primary School		Yes	Checked	Unchecked	Unchecked	Unchecked	No	Sometimes	Yes																Strongly agree	Strongly agree	Disagree	Disagree	Strongly agree	Strongly agree	Strongly disagree	Strongly disagree	Strongly agree	Strongly agree	Strongly agree	Strongly agree	Strongly disagree
Bangladesh	99DOTS	Male	15 to 24	Hired Worker	Primary School		Yes	Unchecked	Checked	Unchecked	Unchecked	No	Sometimes	No																Strongly agree	Strongly agree	Strongly disagree	Strongly disagree	Strongly agree	Strongly agree	Strongly disagree	Strongly disagree	Strongly agree	Strongly agree	Strongly agree	Strongly agree	Strongly disagree
Bangladesh	99DOTS	Male	15 to 24	Other	Primary School		Yes	Checked	Unchecked	Unchecked	Unchecked	No	Sometimes	Yes																Strongly agree	Strongly agree	Strongly disagree	Strongly disagree	Strongly agree	Strongly agree	Strongly disagree	Strongly disagree	Strongly agree	Strongly agree	Strongly agree	Strongly agree	Strongly disagree
Bangladesh	99DOTS	Male	15 to 24	Other	Secondary School		Yes	Checked	Unchecked	Unchecked	Unchecked	Yes	Sometimes	No																Strongly agree	Disagree	Disagree	Strongly agree	Agree	Strongly agree	Strongly agree	Strongly disagree	Strongly agree	Strongly agree	Strongly agree	Strongly agree	Disagree
Bangladesh	99DOTS	Male	15 to 24	Other	Secondary School		Yes	Checked	Unchecked	Unchecked	Unchecked	Yes	Sometimes	Yes																Strongly agree	Strongly agree	Strongly disagree	Strongly disagree	Strongly agree	Strongly agree	Strongly disagree	Strongly disagree	Strongly agree	Strongly agree	Strongly agree	Strongly agree	Strongly disagree
Bangladesh	99DOTS	Male	15 to 24	Other	Secondary School		Yes	Checked	Unchecked	Unchecked	Unchecked	Yes	Sometimes	No																Strongly agree	Strongly disagree	Agree	Disagree	Agree	Strongly agree	Strongly agree	Strongly disagree	Strongly agree	Strongly agree	Strongly agree	Agree	Disagree
Bangladesh	99DOTS	Male	15 to 24	Other	Secondary School		Yes	Checked	Unchecked	Unchecked	Unchecked	Yes	Sometimes	Yes																Strongly agree	Strongly agree	Agree	Agree	Strongly agree	Agree	Strongly agree	Strongly agree	Strongly agree	Strongly agree	Strongly agree	Disagree	Strongly agree
Bangladesh	99DOTS	Male	15 to 24	Self-employed	Primary School		Yes	Checked	Unchecked	Unchecked	Unchecked	Yes	Never	Yes																Disagree	Disagree	Strongly disagree	Strongly agree	Strongly agree	Strongly disagree	Agree	Strongly agree	Strongly agree	Strongly agree	Disagree	Strongly agree	Agree
Bangladesh	99DOTS	Male	15 to 24	Self-employed	Primary School		Yes	Checked	Unchecked	Unchecked	Unchecked	Yes	Sometimes	No																Strongly agree	Strongly agree	Strongly disagree	Strongly agree	Strongly disagree	Strongly agree	Strongly agree	Strongly disagree	Strongly agree	Strongly agree	Strongly agree	Strongly agree	Strongly disagree
Bangladesh	99DOTS	Male	15 to 24	Unemployed	Primary School		Yes	Checked	Unchecked	Unchecked	Unchecked	Yes	Never	No																Strongly agree	Strongly disagree	Agree	Agree	Agree	Strongly agree	Strongly agree	Strongly disagree	Strongly agree	Strongly agree	Strongly agree	Agree	Disagree
Bangladesh	99DOTS	Male	15 to 24	Unemployed	Primary School		Yes	Checked	Unchecked	Unchecked	Unchecked	No	Never	Yes																Strongly agree	Strongly agree	Agree	Agree	Agree	Strongly agree	Strongly agree	Strongly disagree	Strongly agree	Strongly agree	Strongly agree	Agree	Disagree
Bangladesh	99DOTS	Male	15 to 24	Self-employed	Primary School		Yes	Checked	Unchecked	Unchecked	Unchecked	No	Sometimes	Yes																Strongly agree	Strongly agree	Strongly disagree	Strongly disagree	Strongly agree	Strongly agree	Strongly disagree	Strongly disagree	Strongly agree	Strongly agree	Strongly agree	Strongly agree	Strongly disagree
Bangladesh	99DOTS	Male	15 to 24	Self-employed	Primary School		Yes	Checked	Unchecked	Unchecked	Unchecked	Yes	Sometimes	No																Strongly agree	Strongly agree	Strongly disagree	Strongly agree	Strongly agree	Strongly agree	Strongly agree	Strongly disagree	Strongly agree	Strongly agree	Strongly agree	Strongly agree	Strongly disagree
Bangladesh	99DOTS	Male	15 to 24	Other	Primary School		Yes	Checked	Unchecked	Unchecked	Unchecked	No	Sometimes	No																Strongly agree	Strongly agree	Strongly disagree	Strongly disagree	Strongly agree	Strongly agree	Strongly disagree	Strongly disagree	Strongly agree	Strongly agree	Strongly agree	Strongly agree	Strongly disagree
Bangladesh	99DOTS	Male	15 to 24	Hired Worker	Secondary School		Yes	Checked	Unchecked	Unchecked	Unchecked	Yes	Sometimes	No																Strongly agree	Strongly agree	Strongly disagree	Strongly disagree	Strongly agree	Strongly agree	Strongly disagree	Strongly disagree	Strongly agree	Strongly agree	Strongly agree	Strongly agree	Strongly disagree
Bangladesh	99DOTS	Male	15 to 24	Self-employed	Secondary School		Yes	Checked	Unchecked	Unchecked	Unchecked	Yes	Sometimes	No																Strongly agree	Strongly agree	Strongly disagree	Strongly disagree	Strongly agree	Strongly agree	Strongly disagree	Strongly disagree	Strongly agree	Strongly agree	Strongly agree	Strongly agree	Strongly disagree
Bangladesh	99DOTS	Male	15 to 24	Self-employed	Secondary School		Yes	Checked	Unchecked	Unchecked	Unchecked	Yes	Sometimes	Yes																Strongly agree	Disagree	Strongly disagree	Strongly agree	Strongly agree	Strongly agree	Agree	Disagree	Agree	Strongly agree	Strongly agree	Strongly agree	Strongly disagree
Bangladesh	99DOTS	Male	15 to 24	Other	Secondary School		Yes	Checked	Unchecked	Unchecked	Unchecked	Yes	Sometimes	No																Strongly agree	Agree	Strongly disagree	Disagree	Strongly agree	Strongly agree	Strongly agree	Strongly disagree	Agree	Strongly agree	Strongly agree	Strongly agree	Strongly disagree
Bangladesh	99DOTS	Male	15 to 24	Other	Secondary School		Yes	Checked	Unchecked	Unchecked	Unchecked	Yes	Sometimes	Yes																Strongly agree	Strongly agree	Disagree	Strongly disagree	Strongly agree	Strongly agree	Strongly disagree	Strongly disagree	Strongly agree	Strongly agree	Strongly agree	Strongly agree	Strongly disagree
Bangladesh	99DOTS	Male	15 to 24	Other	Post-Secondary School		Yes	Checked	Unchecked	Unchecked	Unchecked	Yes	Sometimes	No																Strongly agree	Strongly agree	Strongly disagree	Disagree	Strongly agree	Strongly agree	Strongly agree	Strongly disagree	Strongly agree	Strongly agree	Strongly agree	Strongly agree	Strongly disagree
Bangladesh	99DOTS	Male	15 to 24	Unemployed	Primary School		Yes	Checked	Unchecked	Unchecked	Unchecked	Yes	Sometimes	Yes																Strongly agree	Strongly agree	Strongly disagree	Strongly agree	Strongly agree	Strongly agree	Strongly agree	Strongly disagree	Strongly agree	Strongly agree	Strongly agree	Strongly agree	Strongly disagree
Bangladesh	99DOTS	Male	15 to 24	Hired Worker	Secondary School		Yes	Unchecked	Checked	Unchecked	Unchecked	Yes	Sometimes	Yes																Strongly agree	Strongly agree	Strongly disagree	Strongly disagree	Strongly agree	Strongly agree	Strongly disagree	Strongly disagree	Strongly agree	Strongly agree	Strongly agree	Strongly agree	Strongly disagree
Bangladesh	99DOTS	Male	15 to 24	Self-employed	Secondary School		Yes	Checked	Unchecked	Unchecked	Unchecked	Yes	Sometimes	No																Strongly agree	Strongly agree	Strongly disagree	Disagree	Agree	Strongly agree	Agree	Agree	Strongly agree	Strongly agree	Strongly agree	Strongly agree	Strongly disagree
Bangladesh	99DOTS	Male	15 to 24	Self-employed	Secondary School		Yes	Checked	Unchecked	Unchecked	Unchecked	Yes	Sometimes	No																Strongly agree	Strongly agree	Strongly disagree	Strongly agree	Strongly agree	Strongly agree	Strongly agree	Strongly disagree	Strongly agree	Strongly agree	Strongly agree	Strongly agree	Strongly disagree
Bangladesh	99DOTS	Male	15 to 24	Other	Secondary School		Yes	Checked	Unchecked	Unchecked	Unchecked	Yes	Sometimes	Yes																Strongly agree	Agree	Strongly agree	Strongly agree	Disagree	Disagree	Agree	Strongly agree	Strongly agree	Agree	Strongly agree	Agree	Strongly agree
Bangladesh	99DOTS	Male	15 to 24	Other	Secondary School		Yes	Checked	Unchecked	Unchecked	Unchecked	Yes	Sometimes	Yes																Agree	Disagree	Strongly agree	Strongly agree	Strongly agree	Strongly agree	Strongly agree	Disagree	Strongly agree	Strongly agree	Strongly agree	Agree	Strongly agree
Bangladesh	99DOTS	Male	15 to 24	Other	Secondary School		Yes	Checked	Unchecked	Unchecked	Unchecked	Yes	Sometimes	No																Strongly agree	Strongly agree	Strongly disagree	Strongly disagree	Strongly agree	Strongly agree	Strongly disagree	Strongly disagree	Strongly agree	Strongly agree	Strongly agree	Strongly agree	Strongly disagree
Bangladesh	99DOTS	Male	15 to 24	Other	Secondary School		Yes	Checked	Unchecked	Unchecked	Unchecked	Yes	Sometimes	No																Strongly agree	Strongly agree	Strongly disagree	Strongly agree	Strongly agree	Strongly agree	Strongly agree	Strongly disagree	Strongly agree	Strongly agree	Strongly agree	Strongly agree	Strongly disagree
Bangladesh	99DOTS	Male	15 to 24	Self-employed	Post-Secondary School		Yes	Checked	Unchecked	Unchecked	Unchecked	Yes	Sometimes	Yes																Strongly agree	Agree	Strongly agree	Strongly agree	Agree	Strongly agree	Strongly agree	Strongly agree	Agree	Disagree	Strongly agree	Strongly agree	Strongly agree
Bangladesh	99DOTS	Male	15 to 24	Other	Post-Secondary School		Yes	Checked	Unchecked	Unchecked	Unchecked	Yes	Sometimes	No																Strongly agree	Strongly agree	Strongly disagree	Strongly agree	Agree	Strongly agree	Strongly agree	Strongly disagree	Strongly agree	Strongly agree	Strongly agree	Strongly agree	Strongly disagree
Bangladesh	99DOTS	Male	15 to 24	Other	Post-Secondary School		Yes	Checked	Unchecked	Unchecked	Unchecked	Yes	Sometimes	No																Strongly agree	Strongly disagree	Disagree	Agree	Agree	Strongly agree	Strongly agree	Strongly disagree	Strongly agree	Strongly agree	Strongly agree	Agree	Disagree
Bangladesh	99DOTS	Male	15 to 24	Other	Post-Secondary School		Yes	Checked	Unchecked	Unchecked	Unchecked	Yes	Sometimes	No																Strongly agree	Strongly agree	Strongly disagree	Strongly agree	Strongly agree	Strongly agree	Strongly agree	Strongly disagree	Strongly agree	Strongly agree	Strongly agree	Strongly agree	Strongly disagree
Bangladesh	99DOTS	Male	15 to 24	Self-employed	No schooling		Yes	Checked	Unchecked	Unchecked	Unchecked	No	Never	No																Strongly agree	Strongly agree	Strongly disagree	Strongly agree	Strongly agree	Strongly agree	Strongly agree	Strongly disagree	Strongly agree	Strongly agree	Strongly agree	Strongly agree	Strongly disagree
Bangladesh	99DOTS	Male	15 to 24	Self-employed	No schooling		Yes	Checked	Unchecked	Unchecked	Unchecked	No	Never	No																Strongly agree	Agree	Disagree	Agree	Agree	Strongly agree	Strongly agree	Strongly disagree	Strongly agree	Strongly agree	Strongly agree	Agree	Disagree
Bangladesh	99DOTS	Male	15 to 24	Hired Worker	Primary School		Yes	Checked	Unchecked	Unchecked	Unchecked	No	Never	Yes																Agree	Agree	Strongly disagree	Disagree	Agree	Strongly agree	Agree	Disagree	Agree	Agree	Agree	Agree	Strongly disagree
Bangladesh	99DOTS	Male	15 to 24	Self-employed	Primary School		Yes	Checked	Unchecked	Unchecked	Unchecked	Yes	Never	Yes																Strongly agree	Agree	Agree	Agree	Agree	Agree	Agree	Agree	Agree	Strongly agree	Agree	Strongly agree	Agree
Bangladesh	99DOTS	Male	15 to 24	Self-employed	Primary School		Yes	Checked	Unchecked	Unchecked	Unchecked	Yes	Sometimes	Yes																Strongly agree	Strongly agree	Agree	Agree	Agree	Agree	Disagree	Agree	Strongly disagree	Agree	Strongly agree	Agree	Strongly agree
Bangladesh	99DOTS	Male	15 to 24	Unemployed	Primary School		Yes	Unchecked	Checked	Unchecked	Unchecked	Yes	Sometimes	Yes																Strongly agree	Strongly agree	Strongly disagree	Strongly disagree	Strongly agree	Strongly agree	Strongly disagree	Strongly disagree	Strongly agree	Strongly agree	Strongly agree	Strongly agree	Strongly disagree
Bangladesh	99DOTS	Male	15 to 24	Self-employed	Secondary School		Yes	Checked	Unchecked	Unchecked	Unchecked	Yes	Sometimes	No																Strongly agree	Strongly agree	Strongly disagree	Strongly disagree	Strongly agree	Strongly agree	Strongly disagree	Strongly disagree	Strongly agree	Strongly agree	Strongly agree	Strongly agree	Strongly disagree
Bangladesh	99DOTS	Male	15 to 24	Self-employed	Secondary School		Yes	Checked	Unchecked	Unchecked	Unchecked	Yes	Sometimes	Yes																Strongly agree	Strongly agree	Strongly disagree	Strongly agree	Strongly agree	Strongly agree	Strongly agree	Strongly disagree	Strongly agree	Strongly agree	Strongly agree	Strongly agree	Strongly disagree
Bangladesh	99DOTS	Male	15 to 24	Other	Secondary School		Yes	Checked	Unchecked	Unchecked	Unchecked	Yes	Sometimes	Yes																Strongly disagree	Disagree	Strongly agree	Strongly agree	Strongly agree	Strongly disagree	Strongly agree	Strongly agree	Agree	Strongly agree	Strongly agree	Strongly agree	Strongly disagree
Bangladesh	99DOTS	Male	15 to 24	Other	Secondary School		Yes	Checked	Unchecked	Unchecked	Unchecked	No	Sometimes	No																Strongly agree	Strongly agree	Strongly disagree	Strongly disagree	Strongly agree	Strongly agree	Strongly disagree	Strongly disagree	Strongly agree	Strongly agree	Strongly agree	Strongly agree	Strongly disagree
Bangladesh	99DOTS	Male	15 to 24	Other	Secondary School		Yes	Checked	Unchecked	Unchecked	Unchecked	Yes	Sometimes	No																Strongly agree	Strongly agree	Strongly disagree	Strongly agree	Strongly agree	Strongly agree	Strongly agree	Strongly disagree	Strongly agree	Strongly agree	Strongly agree	Strongly agree	Strongly disagree
Bangladesh	99DOTS	Male	15 to 24	Other	Secondary School		Yes	Checked	Unchecked	Unchecked	Unchecked	Yes	Sometimes	Yes																Strongly agree	Strongly agree	Strongly disagree	Strongly agree	Strongly agree	Strongly agree	Strongly agree	Strongly disagree	Strongly agree	Strongly agree	Strongly agree	Strongly agree	Strongly disagree
Bangladesh	99DOTS	Male	15 to 24	Other	Post-Secondary School		Yes	Checked	Unchecked	Unchecked	Unchecked	Yes	Sometimes	Yes																Strongly agree	Strongly agree	Strongly disagree	Strongly disagree	Strongly agree	Strongly agree	Strongly disagree	Strongly disagree	Strongly disagree	Strongly agree	Strongly agree	Strongly agree	Strongly disagree
Bangladesh	99DOTS	Male	15 to 24	Other	Post-Secondary School		Yes	Checked	Unchecked	Unchecked	Unchecked	Yes	Sometimes	No																Strongly agree	Strongly agree	Strongly disagree	Strongly disagree	Strongly agree	Strongly agree	Strongly disagree	Strongly disagree	Strongly agree	Strongly agree	Strongly agree	Strongly agree	Strongly disagree
Bangladesh	99DOTS	Male	15 to 24	Self-employed	No schooling		Yes	Checked	Unchecked	Unchecked	Unchecked	No	Sometimes	No																Strongly agree	Strongly agree	Strongly disagree	Strongly agree	Strongly agree	Strongly agree	Strongly agree	Strongly disagree	Strongly agree	Strongly agree	Strongly agree	Strongly agree	Strongly disagree
Bangladesh	99DOTS	Male	15 to 24	Self-employed	No schooling		Yes	Checked	Unchecked	Unchecked	Unchecked	No	Never	No																Strongly agree	Strongly disagree	Disagree	Agree	Agree	Strongly agree	Strongly agree	Strongly disagree	Strongly agree	Strongly agree	Strongly agree	Agree	Disagree
Bangladesh	99DOTS	Male	15 to 24	Hired Worker	Primary School		Yes	Checked	Unchecked	Unchecked	Unchecked	Yes	Sometimes	No																Strongly agree	Strongly agree	Strongly disagree	Strongly agree	Strongly agree	Strongly agree	Strongly agree	Strongly disagree	Strongly agree	Strongly agree	Strongly agree	Strongly agree	Strongly disagree
Bangladesh	99DOTS	Male	15 to 24	Unemployed	Primary School		Yes	Unchecked	Checked	Unchecked	Unchecked	No	Sometimes	No																Strongly agree	Strongly agree	Strongly disagree	Strongly agree	Strongly agree	Strongly agree	Strongly agree	Strongly disagree	Strongly agree	Strongly agree	Strongly agree	Strongly agree	Strongly disagree
Bangladesh	99DOTS	Male	15 to 24	Self-employed	Secondary School		Yes	Checked	Unchecked	Unchecked	Unchecked	Yes	Sometimes	Yes																Strongly disagree	Agree	Strongly agree	Strongly disagree	Disagree	Strongly agree	Strongly agree	Strongly agree	Strongly agree	Strongly agree	Disagree	Strongly agree	Strongly agree
Bangladesh	99DOTS	Male	15 to 24	Other	Post-Secondary School		Yes	Checked	Unchecked	Unchecked	Unchecked	No	Sometimes	No																Strongly agree	Strongly agree	Strongly disagree	Strongly agree	Strongly agree	Strongly agree	Strongly agree	Strongly disagree	Strongly agree	Strongly agree	Strongly agree	Strongly agree	Strongly disagree
Bangladesh	99DOTS	Male	15 to 24	Self-employed	Primary School		Yes	Checked	Unchecked	Unchecked	Unchecked	No	Never	Yes																Agree	Strongly agree	Agree	Strongly agree	Disagree	Strongly agree	Strongly agree	Strongly agree	Strongly agree	Strongly agree	Strongly agree	Agree	Strongly disagree
Bangladesh	99DOTS	Male	15 to 24	Self-employed	Primary School		Yes	Checked	Unchecked	Unchecked	Unchecked	No	Never	Yes																Strongly agree	Strongly agree	Strongly disagree	Strongly disagree	Strongly agree	Strongly agree	Strongly disagree	Strongly disagree	Strongly agree	Strongly agree	Strongly agree	Strongly agree	Strongly disagree
Bangladesh	99DOTS	Male	15 to 24	Self-employed	Primary School		Yes	Unchecked	Checked	Unchecked	Unchecked	No	Never	Yes																Strongly agree	Disagree	Strongly agree	Agree	Strongly agree	Strongly agree	Strongly agree	Strongly agree	Strongly agree	Strongly agree	Strongly agree	Strongly agree	Strongly agree
Bangladesh	99DOTS	Male	15 to 24	Hired Worker	Secondary School		Yes	Checked	Unchecked	Unchecked	Unchecked	Yes	Sometimes	Yes																Strongly agree	Strongly agree	Disagree	Strongly disagree	Strongly agree	Strongly agree	Strongly disagree	Strongly disagree	Strongly agree	Strongly agree	Strongly agree	Strongly agree	Disagree
Bangladesh	99DOTS	Male	15 to 24	Other	Secondary School		Yes	Checked	Unchecked	Unchecked	Unchecked	Yes	Sometimes	Yes																Strongly agree	Strongly agree	Strongly disagree	Strongly disagree	Strongly agree	Strongly agree	Strongly disagree	Strongly disagree	Strongly agree	Strongly agree	Strongly agree	Strongly agree	Strongly disagree
Bangladesh	99DOTS	Male	15 to 24	Hired Worker	Post-Secondary School		Yes	Checked	Unchecked	Unchecked	Unchecked	No	Sometimes	No																Strongly agree	Strongly agree	Strongly disagree	Strongly agree	Strongly agree	Strongly agree	Strongly disagree	Strongly disagree	Strongly agree	Strongly agree	Strongly agree	Strongly agree	Strongly disagree
Bangladesh	99DOTS	Male	15 to 24	Other	Post-Secondary School		Yes	Checked	Unchecked	Unchecked	Unchecked	Yes	Sometimes	No																Strongly agree	Agree	Strongly disagree	Agree	Strongly agree	Strongly agree	Agree	Strongly disagree	Strongly agree	Strongly agree	Strongly agree	Strongly agree	Strongly disagree
Bangladesh	99DOTS	Male	25 to 34	Hired Worker	No schooling		Yes	Checked	Unchecked	Unchecked	Unchecked	No	Never	Yes																Strongly agree	Strongly disagree	Strongly disagree	Strongly disagree	Strongly agree	Strongly disagree	Strongly disagree	Strongly disagree	Strongly agree	Strongly agree	Strongly agree	Strongly agree	Strongly disagree
Bangladesh	99DOTS	Male	25 to 34	Self-employed	Primary School		Yes	Checked	Unchecked	Unchecked	Unchecked	Yes	Sometimes	Yes																Strongly agree	Strongly agree	Strongly disagree	Strongly agree	Agree	Strongly agree	Strongly agree	Agree	Agree	Strongly agree	Strongly agree	Strongly agree	Strongly disagree
Bangladesh	99DOTS	Male	25 to 34	Self-employed	Secondary School		Yes	Checked	Unchecked	Unchecked	Unchecked	Yes	Sometimes	Yes																Strongly agree	Strongly agree	Strongly agree	Strongly agree	Strongly agree	Agree	Strongly agree	Disagree	Agree	Strongly agree	Agree	Disagree	Strongly agree
Bangladesh	99DOTS	Male	25 to 34	Self-employed	Secondary School		Yes	Checked	Unchecked	Unchecked	Unchecked	Yes	Sometimes	No																Strongly agree	Strongly agree	Strongly disagree	Strongly disagree	Strongly agree	Strongly agree	Strongly disagree	Strongly disagree	Strongly agree	Strongly agree	Strongly agree	Strongly agree	Strongly disagree
Bangladesh	99DOTS	Male	25 to 34	Other	Post-Secondary School		Yes	Checked	Unchecked	Unchecked	Unchecked	Yes	Sometimes	No																Strongly agree	Strongly agree	Strongly disagree	Strongly agree	Strongly agree	Strongly agree	Strongly agree	Strongly disagree	Strongly agree	Strongly agree	Strongly agree	Strongly agree	Strongly disagree
Bangladesh	99DOTS	Male	25 to 34	Other	Post-Secondary School		Yes	Checked	Unchecked	Unchecked	Unchecked	Yes	Sometimes	No																Strongly agree	Strongly agree	Strongly disagree	Strongly agree	Strongly agree	Strongly agree	Strongly agree	Strongly disagree	Strongly agree	Strongly agree	Strongly agree	Strongly agree	Strongly disagree
Bangladesh	99DOTS	Male	25 to 34	Other	Post-Secondary School		Yes	Checked	Unchecked	Unchecked	Unchecked	Yes	Sometimes	Yes																Strongly agree	Strongly agree	Disagree	Strongly disagree	Strongly agree	Strongly agree	Strongly disagree	Strongly disagree	Strongly agree	Strongly agree	Strongly agree	Strongly agree	Strongly disagree
Bangladesh	99DOTS	Male	25 to 34	Self-employed	Primary School		Yes	Checked	Unchecked	Unchecked	Unchecked	No	Never	No																Strongly agree	Strongly agree	Strongly disagree	Strongly disagree	Strongly agree	Strongly agree	Strongly disagree	Strongly disagree	Strongly agree	Strongly agree	Strongly agree	Strongly agree	Strongly disagree
Bangladesh	99DOTS	Male	25 to 34	Other	Primary School		Yes	Checked	Unchecked	Unchecked	Unchecked	Yes	Sometimes	No																Strongly agree	Strongly agree	Strongly disagree	Strongly agree	Agree	Strongly agree	Strongly agree	Strongly disagree	Strongly agree	Strongly agree	Strongly agree	Strongly agree	Strongly disagree
Bangladesh	99DOTS	Male	25 to 34	Self-employed	Secondary School		Yes	Checked	Unchecked	Unchecked	Unchecked	Yes	Sometimes	Yes																Strongly agree	Strongly agree	Strongly disagree	Disagree	Strongly agree	Strongly agree	Strongly agree	Strongly disagree	Strongly agree	Strongly agree	Strongly agree	Strongly agree	Strongly disagree
Bangladesh	99DOTS	Male	25 to 34	Self-employed	Secondary School		Yes	Checked	Unchecked	Unchecked	Unchecked	Yes	Sometimes	No																Strongly agree	Agree	Strongly disagree	Disagree	Strongly agree	Strongly agree	Agree	Agree	Agree	Agree	Agree	Agree	Strongly disagree
Bangladesh	99DOTS	Male	25 to 34	Other	Secondary School		Yes	Checked	Unchecked	Unchecked	Unchecked	No	Sometimes	Yes																Strongly agree	Strongly agree	Strongly disagree	Strongly agree	Strongly agree	Strongly agree	Strongly agree	Strongly disagree	Strongly agree	Strongly agree	Strongly agree	Strongly agree	Strongly disagree
Bangladesh	99DOTS	Male	25 to 34	Other	Post-Secondary School		Yes	Checked	Unchecked	Unchecked	Unchecked	Yes	Sometimes	No																Strongly agree	Strongly agree	Strongly disagree	Strongly disagree	Strongly agree	Strongly agree	Strongly disagree	Strongly disagree	Strongly agree	Strongly agree	Strongly agree	Strongly agree	Strongly disagree
Bangladesh	99DOTS	Male	25 to 34	Other	Post-Secondary School		Yes	Checked	Unchecked	Unchecked	Unchecked	Yes	Sometimes	No																Strongly agree	Agree	Disagree	Agree	Agree	Strongly agree	Agree	Strongly disagree	Agree	Agree	Agree	Agree	Disagree
Bangladesh	99DOTS	Male	25 to 34	Other	Post-Secondary School		Yes	Checked	Unchecked	Unchecked	Unchecked	Yes	Sometimes	No																Strongly agree	Strongly agree	Strongly disagree	Strongly agree	Strongly agree	Strongly agree	Strongly agree	Strongly disagree	Strongly agree	Strongly agree	Strongly agree	Strongly agree	Strongly disagree
Bangladesh	99DOTS	Male	25 to 34	Hired Worker	Primary School		Yes	Checked	Unchecked	Unchecked	Unchecked	No	Never	No																Strongly agree	Strongly agree	Strongly disagree	Disagree	Strongly agree	Strongly agree	Strongly disagree	Strongly disagree	Strongly agree	Strongly agree	Strongly agree	Strongly agree	Strongly disagree
Bangladesh	99DOTS	Male	25 to 34	Unemployed	Primary School		Yes	Checked	Unchecked	Unchecked	Unchecked	No	Never	Yes																Agree	Strongly agree	Agree	Strongly agree	Strongly disagree	Disagree	Strongly agree	Agree	Strongly agree	Strongly agree	Strongly agree	Strongly agree	Agree
Bangladesh	99DOTS	Male	25 to 34	Unemployed	Primary School		Yes	Checked	Unchecked	Unchecked	Unchecked	Yes	Sometimes	No																Strongly agree	Strongly agree	Strongly disagree	Strongly agree	Strongly agree	Strongly agree	Strongly agree	Strongly disagree	Strongly agree	Strongly agree	Strongly agree	Strongly agree	Strongly disagree
Bangladesh	99DOTS	Male	25 to 34	Self-employed	Secondary School		Yes	Checked	Unchecked	Unchecked	Unchecked	No	Sometimes	Yes																Strongly agree	Disagree	Strongly agree	Agree	Strongly agree	Disagree	Agree	Strongly agree	Agree	Strongly disagree	Strongly disagree	Strongly agree	Strongly agree
Bangladesh	99DOTS	Male	25 to 34	Self-employed	Post-Secondary School		Yes	Checked	Unchecked	Unchecked	Unchecked	No	Sometimes	No																Strongly agree	Strongly agree	Strongly disagree	Strongly agree	Strongly agree	Strongly agree	Strongly agree	Strongly disagree	Strongly agree	Strongly agree	Strongly agree	Strongly agree	Strongly disagree
Bangladesh	99DOTS	Male	25 to 34	Self-employed	Post-Secondary School		Yes	Checked	Unchecked	Unchecked	Unchecked	Yes	Sometimes	Yes																Strongly agree	Strongly agree	Strongly disagree	Strongly agree	Strongly agree	Strongly agree	Strongly agree	Strongly disagree	Strongly agree	Strongly agree	Strongly agree	Strongly agree	Strongly disagree
Bangladesh	99DOTS	Male	25 to 34	Hired Worker	No schooling		Yes	Checked	Unchecked	Unchecked	Unchecked	Yes	Never	Yes																Strongly agree	Strongly agree	Strongly disagree	Agree	Strongly agree	Strongly agree	Strongly agree	Strongly disagree	Strongly agree	Strongly agree	Strongly agree	Strongly agree	Strongly disagree
Bangladesh	99DOTS	Male	25 to 34	Other	Primary School		Yes	Checked	Unchecked	Unchecked	Unchecked	No	Sometimes	No																Strongly agree	Strongly agree	Strongly disagree	Strongly agree	Strongly agree	Strongly agree	Strongly agree	Strongly agree	Strongly agree	Strongly agree	Strongly agree	Strongly agree	Strongly disagree
Bangladesh	99DOTS	Male	25 to 34	Self-employed	Secondary School		Yes	Checked	Unchecked	Unchecked	Unchecked	Yes	Sometimes	Yes																Strongly agree	Strongly agree	Strongly disagree	Strongly agree	Strongly agree	Strongly agree	Strongly agree	Strongly disagree	Strongly agree	Strongly agree	Strongly agree	Strongly agree	Strongly disagree
Bangladesh	99DOTS	Male	25 to 34	Hired Worker	Secondary School		Yes	Checked	Unchecked	Unchecked	Unchecked	Yes	Sometimes	Yes																Strongly agree	Strongly agree	Strongly disagree	Strongly disagree	Strongly agree	Strongly agree	Strongly disagree	Strongly disagree	Strongly agree	Strongly agree	Strongly agree	Strongly agree	Strongly disagree
Bangladesh	99DOTS	Male	25 to 34	Self-employed	Post-Secondary School		Yes	Checked	Unchecked	Unchecked	Unchecked	No	Sometimes	No																Strongly agree	Agree	Strongly disagree	Disagree	Agree	Strongly agree	Agree	Strongly disagree	Strongly agree	Strongly agree	Strongly agree	Agree	Strongly disagree
Bangladesh	99DOTS	Male	25 to 34	Self-employed	Post-Secondary School		Yes	Checked	Unchecked	Unchecked	Unchecked	Yes	Sometimes	No																Strongly agree	Strongly agree	Strongly disagree	Strongly agree	Strongly agree	Strongly agree	Strongly agree	Strongly disagree	Strongly agree	Strongly agree	Strongly agree	Strongly agree	Strongly disagree
Bangladesh	99DOTS	Male	25 to 34	Other	Post-Secondary School		Yes	Checked	Unchecked	Unchecked	Unchecked	Yes	Sometimes	No																Strongly agree	Strongly agree	Strongly disagree	Strongly agree	Strongly agree	Strongly agree	Strongly agree	Strongly disagree	Strongly agree	Strongly agree	Strongly agree	Strongly agree	Strongly disagree
Bangladesh	99DOTS	Male	25 to 34	Hired Worker	No schooling		Yes	Checked	Unchecked	Unchecked	Unchecked	No	Never	Yes																Strongly agree	Strongly agree	Strongly disagree	Strongly agree	Strongly agree	Strongly agree	Strongly agree	Strongly disagree	Strongly agree	Strongly agree	Strongly agree	Strongly agree	Strongly disagree
Bangladesh	99DOTS	Male	25 to 34	Self-employed	Primary School		Yes	Checked	Unchecked	Unchecked	Unchecked	Yes	Sometimes	No																Strongly agree	Strongly agree	Strongly disagree	Strongly disagree	Strongly agree	Strongly agree	Strongly disagree	Strongly disagree	Strongly agree	Strongly agree	Strongly agree	Strongly agree	Strongly disagree
Bangladesh	99DOTS	Male	25 to 34	Hired Worker	Primary School		Yes	Checked	Unchecked	Unchecked	Unchecked	No	Never	Yes																Agree	Disagree	Agree	Strongly agree	Strongly agree	Agree	Strongly agree	Strongly agree	Agree	Strongly agree	Strongly agree	Strongly agree	Strongly agree
Bangladesh	99DOTS	Male	25 to 34	Self-employed	Primary School		Yes	Checked	Unchecked	Unchecked	Unchecked	No	Sometimes	No																Strongly agree	Agree	Strongly disagree	Strongly disagree	Agree	Strongly agree	Strongly agree	Strongly disagree	Agree	Strongly agree	Strongly agree	Agree	Strongly disagree
Bangladesh	99DOTS	Male	25 to 34	Self-employed	Post-Secondary School		Yes	Checked	Unchecked	Unchecked	Unchecked	Yes	Sometimes	Yes																Strongly disagree	Strongly agree	Strongly agree	Strongly agree	Strongly agree	Agree	Agree	Strongly agree	Strongly agree	Agree	Strongly agree	Strongly agree	Strongly agree
Bangladesh	99DOTS	Male	25 to 34	Self-employed	Post-Secondary School		Yes	Checked	Unchecked	Unchecked	Unchecked	Yes	Sometimes	No																Strongly agree	Strongly agree	Strongly disagree	Strongly agree	Strongly agree	Strongly agree	Strongly agree	Strongly agree	Strongly agree	Strongly agree	Strongly agree	Strongly agree	Strongly disagree
Bangladesh	99DOTS	Male	25 to 34	Self-employed	Post-Secondary School		Yes	Checked	Unchecked	Unchecked	Unchecked	Yes	Sometimes	No																Strongly agree	Strongly agree	Strongly disagree	Strongly agree	Strongly agree	Strongly agree	Strongly agree	Strongly disagree	Strongly agree	Strongly agree	Strongly agree	Strongly agree	Strongly disagree
Bangladesh	99DOTS	Male	25 to 34	Self-employed	Post-Secondary School		Yes	Checked	Unchecked	Unchecked	Unchecked	Yes	Sometimes	No																Strongly agree	Strongly agree	Disagree	Strongly disagree	Strongly agree	Strongly agree	Strongly disagree	Strongly disagree	Strongly agree	Strongly agree	Strongly agree	Strongly agree	Strongly disagree
Bangladesh	99DOTS	Male	25 to 34	Other	Post-Secondary School		Yes	Checked	Unchecked	Unchecked	Unchecked	No	Sometimes	No																Strongly agree	Strongly agree	Disagree	Strongly disagree	Strongly agree	Strongly agree	Strongly disagree	Strongly disagree	Strongly agree	Strongly agree	Strongly agree	Strongly agree	Disagree
Bangladesh	99DOTS	Male	25 to 34	Other	Post-Secondary School		Yes	Checked	Unchecked	Unchecked	Unchecked	Yes	Sometimes	Yes																Strongly agree	Strongly agree	Agree	Strongly agree	Strongly agree	Strongly agree	Agree	Strongly agree	Agree	Agree	Strongly agree	Agree	Strongly agree
Bangladesh	99DOTS	Male	25 to 34	Other	Post-Secondary School		Yes	Checked	Unchecked	Unchecked	Unchecked	Yes	Sometimes	No																Strongly agree	Strongly agree	Strongly disagree	Strongly agree	Strongly agree	Strongly agree	Strongly agree	Strongly disagree	Strongly agree	Strongly agree	Strongly agree	Strongly agree	Strongly disagree
Bangladesh	99DOTS	Male	25 to 34	Other	Primary School		Yes	Checked	Unchecked	Unchecked	Unchecked	No	Sometimes	Yes																Strongly agree	Strongly agree	Strongly disagree	Strongly disagree	Strongly agree	Strongly agree	Strongly disagree	Strongly disagree	Strongly agree	Strongly agree	Strongly agree	Strongly agree	Strongly disagree
Bangladesh	99DOTS	Male	25 to 34	Hired Worker	Primary School		Yes	Checked	Unchecked	Unchecked	Unchecked	Yes	Sometimes	Yes																Strongly agree	Strongly agree	Strongly disagree	Strongly agree	Strongly agree	Strongly agree	Strongly agree	Strongly disagree	Strongly agree	Strongly agree	Strongly agree	Strongly agree	Strongly disagree
Bangladesh	99DOTS	Male	25 to 34	Self-employed	Primary School		Yes	Checked	Unchecked	Unchecked	Unchecked	Yes	Sometimes	No																Strongly agree	Strongly agree	Strongly disagree	Strongly disagree	Strongly agree	Strongly agree	Strongly disagree	Strongly disagree	Strongly agree	Strongly agree	Strongly agree	Strongly agree	Strongly disagree
Bangladesh	99DOTS	Male	25 to 34	Self-employed	Secondary School		Yes	Checked	Unchecked	Unchecked	Unchecked	No	Sometimes	Yes																Strongly agree	Strongly disagree	Disagree	Agree	Agree	Strongly agree	Strongly agree	Strongly disagree	Strongly agree	Strongly agree	Strongly agree	Agree	Disagree
Bangladesh	99DOTS	Male	25 to 34	Hired Worker	Secondary School		Yes	Checked	Unchecked	Unchecked	Unchecked	No	Never	Yes																Strongly agree	Strongly agree	Strongly agree	Strongly agree	Disagree	Strongly agree	Disagree	Strongly agree	Disagree	Strongly agree	Strongly agree	Agree	Strongly agree
Bangladesh	99DOTS	Male	25 to 34	Self-employed	Secondary School		Yes	Checked	Unchecked	Unchecked	Unchecked	No	Sometimes	Yes																Strongly agree	Strongly agree	Strongly agree	Agree	Strongly agree	Strongly agree	Strongly agree	Agree	Strongly agree	Agree	Agree	Strongly agree	Strongly agree
Bangladesh	99DOTS	Male	25 to 34	Self-employed	Secondary School		Yes	Checked	Unchecked	Unchecked	Unchecked	Yes	Sometimes	Yes																Strongly agree	Disagree	Strongly disagree	Disagree	Agree	Strongly agree	Strongly agree	Agree	Strongly disagree	Strongly disagree	Agree	Agree	Agree
Bangladesh	99DOTS	Male	25 to 34	Self-employed	Post-Secondary School		Yes	Checked	Unchecked	Unchecked	Unchecked	Yes	Sometimes	No																Strongly agree	Strongly agree	Disagree	Agree	Agree	Agree	Strongly agree	Strongly disagree	Strongly agree	Strongly agree	Strongly agree	Strongly agree	Disagree
Bangladesh	99DOTS	Male	25 to 34	Self-employed	Post-Secondary School		Yes	Checked	Unchecked	Unchecked	Unchecked	Yes	Sometimes	No																Strongly agree	Strongly agree	Disagree	Strongly disagree	Agree	Strongly agree	Strongly disagree	Strongly disagree	Strongly agree	Strongly agree	Strongly agree	Strongly agree	Strongly disagree
Bangladesh	99DOTS	Male	25 to 34	Self-employed	Post-Secondary School		Yes	Checked	Unchecked	Unchecked	Unchecked	No	Sometimes	No																Strongly agree	Strongly disagree	Strongly disagree	Strongly agree	Strongly agree	Strongly agree	Strongly agree	Strongly disagree	Strongly agree	Strongly disagree	Strongly disagree	Strongly agree	Strongly disagree
Bangladesh	99DOTS	Male	25 to 34	Self-employed	Post-Secondary School		Yes	Checked	Unchecked	Unchecked	Unchecked	Yes	Sometimes	No																Strongly agree	Strongly agree	Disagree	Strongly disagree	Strongly agree	Strongly agree	Strongly disagree	Strongly disagree	Strongly agree	Strongly agree	Strongly agree	Strongly agree	Strongly disagree
Bangladesh	99DOTS	Male	25 to 34	Self-employed	Post-Secondary School		Yes	Checked	Unchecked	Unchecked	Unchecked	Yes	Sometimes	No																Strongly agree	Strongly agree	Strongly disagree	Strongly agree	Strongly agree	Strongly agree	Strongly agree	Strongly disagree	Strongly agree	Strongly agree	Strongly agree	Strongly agree	Strongly disagree
Bangladesh	99DOTS	Male	25 to 34	Self-employed	Primary School		Yes	Checked	Unchecked	Unchecked	Unchecked	No	Never	Yes																Strongly agree	Strongly agree	Strongly disagree	Strongly disagree	Strongly agree	Strongly agree	Strongly disagree	Strongly disagree	Strongly agree	Strongly agree	Strongly agree	Strongly agree	Strongly disagree
Bangladesh	99DOTS	Male	25 to 34	Hired Worker	Primary School		Yes	Checked	Unchecked	Unchecked	Unchecked	Yes	Never	No																Strongly agree	Strongly agree	Strongly disagree	Strongly agree	Strongly agree	Strongly agree	Strongly agree	Strongly disagree	Strongly agree	Strongly agree	Strongly agree	Strongly agree	Strongly disagree
Bangladesh	99DOTS	Male	25 to 34	Unemployed	Primary School		Yes	Checked	Unchecked	Unchecked	Unchecked	No	Never	No																Strongly agree	Strongly disagree	Disagree	Disagree	Disagree	Strongly agree	Strongly agree	Strongly disagree	Strongly agree	Strongly agree	Strongly agree	Agree	Disagree
Bangladesh	99DOTS	Male	25 to 34	Hired Worker	Secondary School		Yes	Checked	Unchecked	Unchecked	Unchecked	Yes	Sometimes	Yes																Strongly disagree	Disagree	Disagree	Agree	Agree	Strongly agree	Agree	Strongly agree	Agree	Strongly agree	Disagree	Strongly agree	Agree
Bangladesh	99DOTS	Male	25 to 34	Hired Worker	Post-Secondary School		Yes	Checked	Unchecked	Unchecked	Unchecked	No	Sometimes	Yes																Strongly agree	Strongly agree	Strongly disagree	Strongly disagree	Strongly agree	Strongly agree	Strongly agree	Strongly disagree	Strongly agree	Strongly agree	Strongly agree	Strongly agree	Strongly disagree
Bangladesh	99DOTS	Male	25 to 34	Self-employed	Post-Secondary School		Yes	Checked	Unchecked	Unchecked	Unchecked	Yes	Sometimes	No																Strongly agree	Strongly agree	Strongly disagree	Strongly disagree	Strongly agree	Strongly agree	Strongly disagree	Strongly disagree	Strongly agree	Strongly agree	Strongly agree	Strongly agree	Strongly disagree
Bangladesh	99DOTS	Male	25 to 34	Self-employed	Post-Secondary School		Yes	Checked	Unchecked	Unchecked	Unchecked	Yes	Sometimes	Yes																Strongly agree	Strongly agree	Strongly disagree	Strongly agree	Strongly agree	Strongly agree	Strongly agree	Strongly disagree	Strongly agree	Strongly agree	Strongly agree	Strongly agree	Strongly disagree
Bangladesh	99DOTS	Male	25 to 34	Other	Post-Secondary School		Yes	Checked	Unchecked	Unchecked	Unchecked	No	Never	No																Strongly agree	Strongly agree	Strongly disagree	Strongly disagree	Strongly agree	Strongly agree	Strongly disagree	Strongly disagree	Strongly agree	Strongly agree	Strongly agree	Strongly agree	Strongly disagree
Bangladesh	99DOTS	Male	25 to 34	Self-employed	Primary School		Yes	Checked	Unchecked	Unchecked	Unchecked	No	Never	Yes																Strongly agree	Strongly disagree	Strongly agree	Agree	Strongly agree	Strongly agree	Disagree	Strongly agree	Disagree	Agree	Strongly agree	Strongly agree	Agree
Bangladesh	99DOTS	Male	25 to 34	Hired Worker	Primary School		Yes	Checked	Unchecked	Unchecked	Unchecked	Yes	Sometimes	Yes																Strongly agree	Strongly agree	Agree	Strongly agree	Strongly agree	Strongly agree	Strongly agree	Agree	Strongly agree	Strongly agree	Strongly agree	Strongly agree	Strongly agree
Bangladesh	99DOTS	Male	25 to 34	Unemployed	Primary School		Yes	Unchecked	Checked	Unchecked	Unchecked	Yes	Sometimes	No																Strongly agree	Strongly agree	Strongly disagree	Strongly disagree	Strongly agree	Strongly agree	Strongly disagree	Strongly disagree	Strongly agree	Strongly agree	Strongly agree	Strongly agree	Strongly disagree
Bangladesh	99DOTS	Male	25 to 34	Self-employed	Primary School		Yes	Checked	Unchecked	Unchecked	Unchecked	Yes	Sometimes	No																Strongly agree	Strongly agree	Strongly disagree	Strongly agree	Strongly agree	Strongly agree	Strongly agree	Strongly disagree	Strongly agree	Strongly agree	Strongly agree	Strongly agree	Strongly disagree
Bangladesh	99DOTS	Male	25 to 34	Unemployed	Secondary School		Yes	Checked	Unchecked	Unchecked	Unchecked	Yes	Sometimes	No																Strongly agree	Strongly agree	Strongly disagree	Strongly agree	Strongly agree	Strongly agree	Strongly agree	Strongly disagree	Agree	Strongly agree	Strongly agree	Strongly agree	Strongly disagree
Bangladesh	99DOTS	Male	25 to 34	Hired Worker	Post-Secondary School		Yes	Checked	Unchecked	Unchecked	Unchecked	Yes	Sometimes	Yes																Strongly agree	Agree	Strongly disagree	Disagree	Strongly agree	Strongly agree	Strongly agree	Strongly disagree	Strongly agree	Strongly agree	Strongly agree	Strongly agree	Strongly disagree
Bangladesh	99DOTS	Male	25 to 34	Hired Worker	Post-Secondary School		Yes	Checked	Unchecked	Unchecked	Unchecked	Yes	Sometimes	No																Strongly agree	Strongly agree	Strongly disagree	Strongly disagree	Strongly agree	Strongly agree	Strongly disagree	Strongly disagree	Strongly agree	Strongly agree	Strongly agree	Strongly agree	Strongly disagree
Bangladesh	99DOTS	Male	25 to 34	Self-employed	Post-Secondary School		Yes	Checked	Unchecked	Unchecked	Unchecked	No	Sometimes	Yes																Strongly agree	Strongly agree	Disagree	Strongly agree	Agree	Strongly agree	Strongly agree	Strongly disagree	Agree	Strongly agree	Agree	Strongly agree	Strongly agree
Bangladesh	99DOTS	Male	25 to 34	Self-employed	Post-Secondary School		Yes	Checked	Unchecked	Unchecked	Unchecked	Yes	Sometimes	Yes																Strongly agree	Disagree	Agree	Strongly agree	Strongly agree	Strongly agree	Agree	Strongly agree	Strongly agree	Strongly agree	Strongly agree	Agree	Strongly agree
Bangladesh	99DOTS	Male	25 to 34	Self-employed	Post-Secondary School		Yes	Checked	Unchecked	Unchecked	Unchecked	Yes	Sometimes	Yes																Strongly agree	Strongly disagree	Agree	Strongly agree	Disagree	Strongly agree	Strongly agree	Strongly agree	Disagree	Strongly agree	Strongly disagree	Strongly disagree	Agree
Bangladesh	99DOTS	Male	25 to 34	Self-employed	Post-Secondary School		Yes	Checked	Unchecked	Unchecked	Unchecked	Yes	Sometimes	No																Strongly agree	Strongly agree	Strongly disagree	Strongly agree	Strongly agree	Strongly agree	Strongly agree	Strongly disagree	Strongly agree	Strongly agree	Strongly agree	Strongly agree	Strongly agree
Bangladesh	99DOTS	Male	25 to 34	Other	No schooling		Yes	Checked	Unchecked	Unchecked	Unchecked	No	Never	No																Strongly agree	Strongly agree	Strongly disagree	Strongly agree	Strongly agree	Strongly agree	Strongly agree	Strongly agree	Strongly agree	Strongly agree	Strongly agree	Strongly agree	Strongly disagree
Bangladesh	99DOTS	Male	25 to 34	Hired Worker	Primary School		Yes	Checked	Unchecked	Unchecked	Unchecked	Yes	Never	No																Strongly agree	Strongly agree	Strongly disagree	Strongly agree	Strongly agree	Strongly agree	Strongly agree	Strongly disagree	Strongly agree	Strongly agree	Strongly agree	Strongly agree	Strongly disagree
Bangladesh	99DOTS	Male	25 to 34	Self-employed	Primary School		Yes	Checked	Unchecked	Unchecked	Unchecked	No	Never	No																Strongly agree	Strongly agree	Strongly disagree	Agree	Agree	Strongly agree	Strongly agree	Strongly disagree	Strongly agree	Strongly agree	Strongly agree	Strongly agree	Strongly disagree
Bangladesh	99DOTS	Male	25 to 34	Self-employed	Secondary School		Yes	Checked	Unchecked	Unchecked	Unchecked	Yes	Sometimes	No																Strongly agree	Strongly agree	Strongly disagree	Strongly agree	Strongly agree	Strongly agree	Strongly agree	Strongly disagree	Strongly agree	Strongly agree	Strongly agree	Strongly agree	Strongly disagree
Bangladesh	99DOTS	Male	25 to 34	Self-employed	Post-Secondary School		Yes	Checked	Unchecked	Unchecked	Unchecked	Yes	Sometimes	No																Strongly agree	Strongly agree	Strongly disagree	Strongly agree	Strongly agree	Strongly agree	Strongly agree	Strongly disagree	Strongly agree	Strongly agree	Strongly agree	Strongly agree	Strongly disagree
Bangladesh	99DOTS	Male	25 to 34	Self-employed	Post-Secondary School		Yes	Checked	Unchecked	Unchecked	Unchecked	Yes	Sometimes	No																Strongly agree	Strongly agree	Strongly disagree	Strongly agree	Strongly agree	Strongly agree	Strongly agree	Strongly disagree	Strongly agree	Strongly agree	Strongly agree	Strongly agree	Strongly disagree
Bangladesh	99DOTS	Male	25 to 34	Self-employed	Post-Secondary School		Yes	Checked	Unchecked	Unchecked	Unchecked	Yes	Sometimes	No																Strongly agree	Strongly agree	Strongly disagree	Strongly disagree	Strongly agree	Strongly agree	Strongly disagree	Strongly disagree	Strongly agree	Strongly agree	Strongly agree	Strongly agree	Strongly disagree
Bangladesh	99DOTS	Male	25 to 34	Hired Worker	No schooling		Yes	Checked	Unchecked	Unchecked	Unchecked	No	Never	Yes																Agree	Strongly agree	Strongly agree	Agree	Agree	Strongly disagree	Strongly agree	Agree	Strongly agree	Strongly disagree	Strongly disagree	Agree	Strongly agree
Bangladesh	99DOTS	Male	25 to 34	Self-employed	Primary School		Yes	Checked	Unchecked	Unchecked	Unchecked	Yes	Never	Yes																Agree	Agree	Strongly agree	Strongly agree	Strongly agree	Strongly agree	Strongly agree	Disagree	Agree	Strongly agree	Disagree	Agree	Disagree
Bangladesh	99DOTS	Male	25 to 34	Hired Worker	Post-Secondary School		Yes	Checked	Unchecked	Unchecked	Unchecked	Yes	Sometimes	Yes																Strongly agree	Agree	Strongly agree	Strongly agree	Strongly agree	Strongly agree	Strongly agree	Strongly agree	Agree	Strongly agree	Strongly agree	Strongly disagree	Strongly agree
Bangladesh	99DOTS	Male	25 to 34	Self-employed	Post-Secondary School		Yes	Checked	Unchecked	Unchecked	Unchecked	Yes	Sometimes	No																Strongly agree	Strongly agree	Strongly disagree	Strongly agree	Strongly agree	Strongly agree	Strongly agree	Strongly disagree	Strongly agree	Strongly agree	Strongly agree	Strongly agree	Strongly disagree
Bangladesh	99DOTS	Male	25 to 34	Self-employed	Post-Secondary School		Yes	Checked	Unchecked	Unchecked	Unchecked	Yes	Sometimes	No																Strongly agree	Strongly agree	Disagree	Strongly disagree	Strongly agree	Strongly agree	Strongly disagree	Strongly disagree	Strongly agree	Strongly agree	Strongly agree	Strongly agree	Strongly disagree
Bangladesh	99DOTS	Male	25 to 34	Self-employed	Post-Secondary School		Yes	Checked	Unchecked	Unchecked	Unchecked	Yes	Sometimes	No																Strongly agree	Agree	Strongly disagree	Disagree	Agree	Strongly agree	Agree	Strongly disagree	Strongly agree	Strongly agree	Strongly agree	Agree	Disagree
Bangladesh	99DOTS	Male	25 to 34	Self-employed	Post-Secondary School		Yes	Checked	Unchecked	Unchecked	Unchecked	Yes	Sometimes	No																Strongly agree	Strongly agree	Disagree	Strongly agree	Agree	Strongly agree	Strongly agree	Strongly disagree	Strongly agree	Strongly agree	Strongly agree	Strongly agree	Disagree
Bangladesh	99DOTS	Male	35 to 44	Hired Worker	No schooling		Yes	Checked	Unchecked	Unchecked	Unchecked	No	Never	No																Strongly agree	Strongly agree	Strongly disagree	Strongly disagree	Strongly agree	Strongly agree	Strongly disagree	Strongly disagree	Strongly agree	Strongly agree	Strongly agree	Strongly agree	Strongly disagree
Bangladesh	99DOTS	Male	35 to 44	Self-employed	Primary School		Yes	Checked	Unchecked	Unchecked	Unchecked	No	Never	No																Strongly agree	Strongly agree	Strongly disagree	Strongly agree	Strongly agree	Strongly agree	Strongly agree	Strongly disagree	Strongly agree	Strongly agree	Strongly agree	Strongly agree	Strongly disagree
Bangladesh	99DOTS	Male	35 to 44	Self-employed	Primary School		Yes	Checked	Unchecked	Unchecked	Unchecked	No	Never	No																Strongly agree	Strongly agree	Strongly disagree	Strongly disagree	Strongly agree	Strongly agree	Strongly disagree	Strongly disagree	Strongly agree	Strongly agree	Strongly agree	Strongly agree	Strongly disagree
Bangladesh	99DOTS	Male	35 to 44	Other	Primary School		Yes	Checked	Unchecked	Unchecked	Unchecked	No	Sometimes	Yes																Strongly disagree	Strongly disagree	Strongly disagree	Strongly disagree	Strongly disagree	Strongly disagree	Strongly disagree	Strongly disagree	Strongly disagree	Strongly disagree	Strongly disagree	Strongly disagree	Strongly disagree
Bangladesh	99DOTS	Male	35 to 44	Self-employed	Primary School		Yes	Checked	Unchecked	Unchecked	Unchecked	No	Sometimes	No																Strongly agree	Strongly agree	Strongly disagree	Strongly agree	Strongly agree	Strongly agree	Strongly agree	Strongly disagree	Strongly agree	Strongly agree	Strongly agree	Strongly agree	Strongly disagree
Bangladesh	99DOTS	Male	35 to 44	Self-employed	Primary School		Yes	Checked	Unchecked	Unchecked	Unchecked	Yes	Sometimes	No																Strongly agree	Strongly agree	Strongly disagree	Strongly agree	Strongly agree	Strongly agree	Strongly agree	Strongly disagree	Strongly agree	Strongly agree	Strongly agree	Strongly agree	Strongly disagree
Bangladesh	99DOTS	Male	35 to 44	Self-employed	Primary School		Yes	Checked	Unchecked	Unchecked	Unchecked	Yes	Sometimes	No																Strongly agree	Strongly agree	Strongly disagree	Strongly agree	Strongly agree	Strongly agree	Strongly agree	Strongly disagree	Strongly agree	Strongly agree	Strongly agree	Strongly agree	Strongly disagree
Bangladesh	99DOTS	Male	35 to 44	Hired Worker	Primary School		Yes	Checked	Unchecked	Unchecked	Unchecked	No	Never	Yes																Agree	Agree	Disagree	Strongly disagree	Agree	Agree	Strongly disagree	Strongly agree	Disagree	Strongly agree	Strongly agree	Strongly agree	Strongly agree
Bangladesh	99DOTS	Male	35 to 44	Self-employed	Secondary School		Yes	Unchecked	Checked	Unchecked	Unchecked	Yes	Sometimes	No																Strongly agree	Strongly agree	Strongly disagree	Strongly disagree	Strongly agree	Strongly agree	Strongly disagree	Strongly disagree	Strongly agree	Strongly agree	Strongly agree	Strongly agree	Strongly disagree
Bangladesh	99DOTS	Male	35 to 44	Hired Worker	Post-Secondary School		Yes	Checked	Unchecked	Unchecked	Unchecked	Yes	Sometimes	No																Strongly agree	Strongly agree	Strongly disagree	Disagree	Disagree	Strongly agree	Strongly disagree	Strongly disagree	Agree	Strongly agree	Agree	Agree	Strongly disagree
Bangladesh	99DOTS	Male	35 to 44	Self-employed	Post-Secondary School		Yes	Checked	Unchecked	Unchecked	Unchecked	Yes	Sometimes	Yes																Strongly agree	Agree	Strongly agree	Strongly agree	Strongly agree	Strongly agree	Strongly agree	Strongly agree	Strongly agree	Agree	Strongly agree	Agree	Strongly agree
Bangladesh	99DOTS	Male	35 to 44	Self-employed	Primary School		Yes	Checked	Unchecked	Unchecked	Unchecked	No	Never	Yes																Strongly agree	Strongly agree	Strongly agree	Strongly agree	Agree	Strongly disagree	Disagree	Strongly disagree	Disagree	Strongly agree	Strongly agree	Strongly agree	Strongly agree
Bangladesh	99DOTS	Male	35 to 44	Hired Worker	Primary School		Yes	Checked	Unchecked	Unchecked	Unchecked	Yes	Sometimes	No																Strongly agree	Strongly agree	Strongly disagree	Strongly disagree	Strongly agree	Strongly agree	Strongly disagree	Strongly disagree	Strongly agree	Strongly agree	Strongly agree	Strongly agree	Strongly disagree
Bangladesh	99DOTS	Male	35 to 44	Hired Worker	Secondary School		Yes	Checked	Unchecked	Unchecked	Unchecked	Yes	Sometimes	No																Strongly agree	Agree	Disagree	Strongly agree	Agree	Strongly agree	Strongly agree	Strongly disagree	Strongly agree	Strongly agree	Agree	Strongly agree	Disagree
Bangladesh	99DOTS	Male	35 to 44	Hired Worker	Post-Secondary School		Yes	Checked	Unchecked	Unchecked	Unchecked	Yes	Sometimes	No																Strongly agree	Strongly disagree	Disagree	Agree	Agree	Strongly agree	Strongly agree	Strongly disagree	Strongly agree	Strongly agree	Strongly agree	Strongly agree	Disagree
Bangladesh	99DOTS	Male	35 to 44	Self-employed	No schooling		Yes	Checked	Unchecked	Unchecked	Unchecked	No	Never	Yes																Strongly agree	Agree	Strongly disagree	Disagree	Agree	Strongly agree	Agree	Disagree	Agree	Agree	Agree	Agree	Strongly disagree
Bangladesh	99DOTS	Male	35 to 44	Hired Worker	Secondary School		Yes	Checked	Unchecked	Unchecked	Unchecked	Yes	Sometimes	No																Strongly agree	Strongly agree	Strongly disagree	Strongly agree	Strongly agree	Strongly agree	Strongly agree	Strongly disagree	Strongly agree	Strongly agree	Strongly agree	Strongly agree	Strongly disagree
Bangladesh	99DOTS	Male	35 to 44	Hired Worker	Secondary School		Yes	Checked	Unchecked	Unchecked	Unchecked	No	Sometimes	No																Strongly agree	Strongly agree	Strongly disagree	Strongly agree	Strongly agree	Strongly agree	Strongly agree	Strongly disagree	Strongly agree	Strongly agree	Strongly agree	Strongly agree	Strongly disagree
Bangladesh	99DOTS	Male	35 to 44	Self-employed	Post-Secondary School		Yes	Checked	Unchecked	Unchecked	Unchecked	Yes	Sometimes	No																Strongly agree	Strongly agree	Strongly disagree	Strongly agree	Strongly agree	Strongly agree	Strongly agree	Strongly disagree	Strongly agree	Strongly agree	Strongly agree	Strongly agree	Strongly disagree
Bangladesh	99DOTS	Male	35 to 44	Self-employed	No schooling		Yes	Checked	Unchecked	Unchecked	Unchecked	No	Never	Yes																Strongly agree	Strongly agree	Strongly disagree	Strongly agree	Strongly agree	Strongly agree	Strongly agree	Strongly disagree	Strongly agree	Strongly agree	Strongly agree	Strongly agree	Strongly disagree
Bangladesh	99DOTS	Male	35 to 44	Hired Worker	Secondary School		Yes	Checked	Unchecked	Unchecked	Unchecked	No	Sometimes	Yes																Strongly disagree	Agree	Agree	Strongly agree	Strongly agree	Agree	Disagree	Agree	Disagree	Agree	Agree	Strongly disagree	Strongly disagree
Bangladesh	99DOTS	Male	35 to 44	Hired Worker	Secondary School		Yes	Unchecked	Checked	Unchecked	Unchecked	Yes	Sometimes	Yes																Strongly agree	Strongly agree	Strongly disagree	Strongly disagree	Strongly agree	Strongly agree	Strongly disagree	Strongly disagree	Strongly agree	Strongly agree	Strongly agree	Strongly agree	Strongly disagree
Bangladesh	99DOTS	Male	35 to 44	Self-employed	Secondary School		Yes	Checked	Unchecked	Unchecked	Unchecked	Yes	Sometimes	No																Strongly agree	Strongly agree	Strongly disagree	Strongly agree	Strongly agree	Strongly agree	Strongly disagree	Strongly disagree	Strongly agree	Strongly agree	Strongly agree	Strongly agree	Strongly disagree
Bangladesh	99DOTS	Male	35 to 44	Self-employed	Secondary School		Yes	Checked	Unchecked	Unchecked	Unchecked	Yes	Sometimes	Yes																Strongly agree	Agree	Strongly agree	Strongly agree	Agree	Strongly agree	Strongly agree	Agree	Strongly agree	Strongly agree	Agree	Agree	Strongly agree
Bangladesh	99DOTS	Male	35 to 44	Hired Worker	Post-Secondary School		Yes	Checked	Unchecked	Unchecked	Unchecked	Yes	Sometimes	Yes																Agree	Strongly agree	Strongly disagree	Strongly agree	Strongly agree	Strongly agree	Strongly agree	Strongly disagree	Agree	Disagree	Strongly agree	Agree	Strongly agree
Bangladesh	99DOTS	Male	35 to 44	Self-employed	Post-Secondary School		Yes	Checked	Unchecked	Unchecked	Unchecked	Yes	Sometimes	No																Strongly agree	Strongly agree	Strongly disagree	Agree	Strongly agree	Strongly agree	Strongly agree	Strongly disagree	Strongly agree	Strongly agree	Strongly agree	Strongly agree	Strongly disagree
Bangladesh	99DOTS	Male	35 to 44	Self-employed	Secondary School		Yes	Checked	Unchecked	Unchecked	Unchecked	Yes	Sometimes	Yes																Strongly agree	Agree	Strongly disagree	Agree	Agree	Strongly agree	Agree	Agree	Strongly agree	Strongly agree	Strongly agree	Agree	Strongly disagree
Bangladesh	99DOTS	Male	35 to 44	Self-employed	Post-Secondary School		Yes	Checked	Unchecked	Unchecked	Unchecked	Yes	Sometimes	No																Strongly agree	Agree	Disagree	Disagree	Agree	Strongly agree	Strongly agree	Strongly disagree	Agree	Strongly agree	Agree	Agree	Strongly disagree
Bangladesh	99DOTS	Male	35 to 44	Self-employed	Post-Secondary School		Yes	Checked	Unchecked	Unchecked	Unchecked	Yes	Sometimes	No																Strongly agree	Strongly agree	Strongly disagree	Strongly disagree	Strongly agree	Strongly agree	Strongly disagree	Strongly disagree	Strongly agree	Strongly agree	Strongly agree	Strongly agree	Strongly disagree
Bangladesh	99DOTS	Male	35 to 44	Hired Worker	No schooling		Yes	Unchecked	Checked	Unchecked	Unchecked	No	Sometimes	No																Strongly agree	Strongly agree	Strongly disagree	Strongly disagree	Strongly agree	Strongly agree	Strongly disagree	Strongly disagree	Strongly agree	Strongly agree	Strongly agree	Strongly agree	Strongly disagree
Bangladesh	99DOTS	Male	35 to 44	Hired Worker	No schooling		Yes	Checked	Unchecked	Unchecked	Unchecked	Yes	Sometimes	No																Strongly agree	Strongly agree	Strongly disagree	Strongly agree	Strongly agree	Strongly agree	Strongly agree	Strongly disagree	Strongly agree	Strongly agree	Strongly agree	Strongly agree	Strongly disagree
Bangladesh	99DOTS	Male	35 to 44	Hired Worker	No schooling		Yes	Checked	Unchecked	Unchecked	Unchecked	No	Never	No																Strongly agree	Agree	Strongly disagree	Strongly agree	Agree	Strongly agree	Strongly agree	Strongly disagree	Strongly agree	Strongly agree	Strongly agree	Strongly agree	Disagree
Bangladesh	99DOTS	Male	35 to 44	Hired Worker	No schooling		Yes	Checked	Unchecked	Unchecked	Unchecked	No	Never	No																Strongly agree	Strongly agree	Strongly disagree	Strongly agree	Strongly agree	Strongly agree	Strongly agree	Strongly disagree	Strongly agree	Strongly agree	Strongly agree	Strongly agree	Strongly disagree
Bangladesh	99DOTS	Male	35 to 44	Hired Worker	No schooling		Yes	Checked	Unchecked	Unchecked	Unchecked	No	Never	Yes																Strongly agree	Strongly agree	Strongly disagree	Strongly agree	Strongly agree	Strongly agree	Strongly agree	Strongly disagree	Strongly agree	Strongly agree	Strongly agree	Strongly agree	Strongly disagree
Bangladesh	99DOTS	Male	35 to 44	Unemployed	No schooling		Yes	Checked	Unchecked	Unchecked	Unchecked	No	Never	No																Strongly agree	Strongly agree	Disagree	Agree	Agree	Strongly agree	Strongly agree	Strongly disagree	Strongly agree	Strongly agree	Strongly agree	Agree	Disagree
Bangladesh	99DOTS	Male	35 to 44	Self-employed	Primary School		Yes	Unchecked	Checked	Unchecked	Unchecked	Yes	Never	No																Strongly agree	Strongly agree	Strongly disagree	Strongly disagree	Strongly agree	Strongly agree	Strongly disagree	Strongly disagree	Strongly agree	Strongly agree	Strongly agree	Strongly agree	Strongly disagree
Bangladesh	99DOTS	Male	35 to 44	Hired Worker	Primary School		Yes	Checked	Unchecked	Unchecked	Unchecked	No	Never	Yes																Strongly agree	Agree	Strongly agree	Agree	Strongly agree	Agree	Strongly agree	Agree	Agree	Agree	Agree	Agree	Strongly agree
Bangladesh	99DOTS	Male	35 to 44	Student	Primary School		Yes	Checked	Unchecked	Unchecked	Unchecked	No	Never	No																Strongly disagree	Strongly agree	Strongly disagree	Strongly agree	Strongly agree	Strongly agree	Strongly agree	Strongly disagree	Strongly agree	Strongly agree	Strongly agree	Strongly agree	Strongly disagree
Bangladesh	99DOTS	Male	35 to 44	Other	Primary School		Yes	Unchecked	Checked	Unchecked	Unchecked	Yes	Sometimes	Yes																Strongly agree	Strongly agree	Strongly disagree	Strongly disagree	Strongly agree	Strongly agree	Strongly disagree	Strongly disagree	Strongly agree	Strongly agree	Strongly agree	Strongly agree	Strongly disagree
Bangladesh	99DOTS	Male	35 to 44	Self-employed	Primary School		Yes	Unchecked	Checked	Unchecked	Unchecked	Yes	Sometimes	No																Strongly agree	Strongly agree	Strongly disagree	Strongly disagree	Strongly agree	Strongly agree	Strongly disagree	Strongly disagree	Strongly agree	Strongly agree	Strongly agree	Strongly agree	Strongly disagree
Bangladesh	99DOTS	Male	35 to 44	Self-employed	Primary School		Yes	Checked	Unchecked	Unchecked	Unchecked	Yes	Sometimes	Yes																Strongly agree	Disagree	Disagree	Disagree	Strongly disagree	Strongly agree	Strongly agree	Agree	Strongly agree	Strongly agree	Agree	Strongly agree	Strongly agree
Bangladesh	99DOTS	Male	35 to 44	Student	Primary School		Yes	Checked	Unchecked	Unchecked	Unchecked	No	Sometimes	No																Strongly agree	Strongly agree	Strongly disagree	Strongly agree	Strongly disagree	Strongly agree	Strongly disagree	Strongly disagree	Strongly agree	Strongly agree	Strongly agree	Strongly agree	Strongly disagree
Bangladesh	99DOTS	Male	35 to 44	Self-employed	Secondary School		Yes	Checked	Unchecked	Unchecked	Unchecked	Yes	Sometimes	Yes																Strongly agree	Strongly agree	Strongly disagree	Strongly disagree	Strongly agree	Strongly agree	Strongly disagree	Strongly disagree	Strongly agree	Strongly agree	Strongly agree	Strongly agree	Strongly disagree
Bangladesh	99DOTS	Male	35 to 44	Hired Worker	Post-Secondary School		Yes	Checked	Unchecked	Unchecked	Unchecked	Yes	Sometimes	Yes																Strongly agree	Strongly agree	Strongly disagree	Strongly disagree	Strongly agree	Strongly agree	Strongly agree	Strongly disagree	Strongly agree	Strongly agree	Strongly agree	Strongly agree	Strongly disagree
Bangladesh	99DOTS	Male	35 to 44	Self-employed	Post-Secondary School		Yes	Checked	Unchecked	Unchecked	Unchecked	Yes	Sometimes	No																Strongly agree	Strongly agree	Disagree	Strongly disagree	Strongly agree	Strongly agree	Strongly disagree	Strongly disagree	Strongly agree	Strongly agree	Strongly agree	Strongly agree	Strongly disagree
Bangladesh	99DOTS	Male	35 to 44	Self-employed	Post-Secondary School		Yes	Unchecked	Checked	Unchecked	Unchecked	Yes	Sometimes	No																Strongly agree	Strongly agree	Strongly disagree	Strongly disagree	Strongly agree	Strongly agree	Strongly disagree	Strongly disagree	Strongly agree	Strongly agree	Strongly agree	Strongly agree	Strongly disagree
Bangladesh	99DOTS	Male	35 to 44	Hired Worker	Post-Secondary School		Yes	Checked	Unchecked	Unchecked	Unchecked	Yes	Sometimes	No																Strongly agree	Disagree	Disagree	Agree	Agree	Strongly agree	Strongly agree	Strongly disagree	Strongly agree	Strongly agree	Strongly agree	Agree	Disagree
Bangladesh	99DOTS	Male	35 to 44	Hired Worker	Primary School		Yes	Checked	Unchecked	Unchecked	Unchecked	No	Sometimes	No																Strongly agree	Strongly agree	Strongly disagree	Strongly agree	Strongly agree	Strongly agree	Strongly agree	Strongly disagree	Strongly agree	Strongly agree	Strongly agree	Strongly agree	Strongly disagree
Bangladesh	99DOTS	Male	35 to 44	Unemployed	Primary School		Yes	Checked	Unchecked	Unchecked	Unchecked	No	Sometimes	Yes																Strongly agree	Strongly agree	Agree	Strongly agree	Agree	Strongly agree	Strongly agree	Agree	Disagree	Strongly agree	Strongly agree	Agree	Disagree
Bangladesh	99DOTS	Male	35 to 44	Hired Worker	Secondary School		Yes	Checked	Unchecked	Unchecked	Unchecked	Yes	Sometimes	No																Strongly agree	Strongly agree	Disagree	Strongly disagree	Strongly agree	Strongly agree	Strongly disagree	Strongly disagree	Strongly agree	Strongly agree	Strongly agree	Strongly agree	Strongly disagree
Bangladesh	99DOTS	Male	35 to 44	Hired Worker	Post-Secondary School		Yes	Checked	Unchecked	Unchecked	Unchecked	Yes	Sometimes	No																Strongly agree	Strongly agree	Strongly disagree	Strongly agree	Strongly agree	Strongly agree	Strongly agree	Strongly disagree	Strongly agree	Strongly agree	Strongly agree	Strongly agree	Strongly disagree
Bangladesh	99DOTS	Male	35 to 44	Self-employed	Post-Secondary School		Yes	Checked	Unchecked	Unchecked	Unchecked	No	Sometimes	No																Strongly agree	Strongly agree	Strongly disagree	Strongly agree	Strongly agree	Strongly agree	Strongly agree	Strongly disagree	Strongly agree	Strongly agree	Strongly agree	Strongly agree	Strongly disagree
Bangladesh	99DOTS	Male	35 to 44	Self-employed	Post-Secondary School		Yes	Checked	Unchecked	Unchecked	Unchecked	Yes	Sometimes	Yes																Strongly agree	Disagree	Strongly agree	Strongly agree	Strongly agree	Agree	Agree	Strongly agree	Disagree	Strongly agree	Disagree	Strongly agree	Strongly agree
Bangladesh	99DOTS	Male	35 to 44	Self-employed	Post-Secondary School		Yes	Checked	Unchecked	Unchecked	Unchecked	Yes	Sometimes	No																Strongly agree	Strongly agree	Strongly disagree	Strongly disagree	Strongly agree	Strongly agree	Strongly disagree	Strongly disagree	Strongly agree	Strongly agree	Strongly agree	Strongly agree	Strongly disagree
Bangladesh	99DOTS	Male	35 to 44	Self-employed	Primary School		Yes	Checked	Unchecked	Unchecked	Unchecked	No	Sometimes	No																Strongly agree	Strongly agree	Strongly disagree	Strongly disagree	Strongly agree	Strongly agree	Strongly disagree	Strongly disagree	Strongly agree	Strongly agree	Strongly agree	Strongly agree	Strongly disagree
Bangladesh	99DOTS	Male	35 to 44	Unemployed	Secondary School		Yes	Checked	Unchecked	Unchecked	Unchecked	No	Sometimes	No																Strongly agree	Agree	Disagree	Agree	Agree	Strongly agree	Strongly agree	Strongly disagree	Strongly agree	Strongly agree	Strongly agree	Agree	Disagree
Bangladesh	99DOTS	Male	35 to 44	Self-employed	Post-Secondary School		Yes	Checked	Unchecked	Unchecked	Unchecked	Yes	Sometimes	Yes																Strongly agree	Agree	Agree	Strongly agree	Agree	Strongly disagree	Strongly agree	Strongly agree	Strongly agree	Agree	Strongly agree	Disagree	Strongly agree
Bangladesh	99DOTS	Male	35 to 44	Self-employed	Post-Secondary School		Yes	Checked	Unchecked	Unchecked	Unchecked	Yes	Sometimes	No																Strongly agree	Strongly agree	Strongly disagree	Strongly disagree	Strongly agree	Strongly agree	Strongly disagree	Strongly disagree	Strongly agree	Strongly agree	Strongly agree	Strongly agree	Strongly disagree
Bangladesh	99DOTS	Male	35 to 44	Unemployed	No schooling		Yes	Checked	Unchecked	Unchecked	Unchecked	Yes	Never	No																Strongly agree	Disagree	Disagree	Disagree	Agree	Strongly agree	Strongly agree	Strongly disagree	Strongly agree	Strongly agree	Strongly agree	Strongly agree	Disagree
Bangladesh	99DOTS	Male	35 to 44	Self-employed	Secondary School		Yes	Checked	Unchecked	Unchecked	Unchecked	Yes	Sometimes	No																Strongly agree	Strongly agree	Disagree	Strongly agree	Agree	Strongly agree	Strongly agree	Strongly disagree	Strongly agree	Strongly agree	Strongly agree	Agree	Disagree
Bangladesh	99DOTS	Male	35 to 44	Hired Worker	Post-Secondary School		Yes	Checked	Unchecked	Unchecked	Unchecked	Yes	Sometimes	Yes																Strongly agree	Strongly agree	Agree	Strongly agree	Agree	Strongly agree	Strongly agree	Agree	Strongly agree	Agree	Strongly agree	Strongly agree	Strongly agree
Bangladesh	99DOTS	Male	45 to 54	Self-employed	No schooling		Yes	Checked	Unchecked	Unchecked	Unchecked	No	Sometimes	Yes																Agree	Disagree	Agree	Agree	Agree	Strongly disagree	Strongly agree	Strongly agree	Strongly disagree	Agree	Agree	Agree	Agree
Bangladesh	99DOTS	Male	45 to 54	Self-employed	No schooling		Yes	Checked	Unchecked	Unchecked	Unchecked	No	Never	No																Strongly agree	Strongly disagree	Agree	Agree	Agree	Strongly agree	Strongly agree	Strongly disagree	Strongly agree	Strongly agree	Strongly agree	Agree	Disagree
Bangladesh	99DOTS	Male	45 to 54	Hired Worker	No schooling		Yes	Checked	Unchecked	Unchecked	Unchecked	Yes	Sometimes	Yes																Strongly agree	Strongly agree	Disagree	Strongly agree	Agree	Strongly agree	Strongly agree	Strongly agree	Agree	Strongly agree	Strongly agree	Strongly agree	Agree
Bangladesh	99DOTS	Male	45 to 54	Other	No schooling		Yes	Checked	Unchecked	Unchecked	Unchecked	No	Never	No																Strongly agree	Disagree	Disagree	Disagree	Agree	Strongly agree	Strongly agree	Strongly disagree	Strongly agree	Strongly agree	Strongly agree	Agree	Disagree
Bangladesh	99DOTS	Male	45 to 54	Hired Worker	Secondary School		Yes	Checked	Unchecked	Unchecked	Unchecked	No	Sometimes	No																Strongly agree	Strongly agree	Strongly disagree	Strongly disagree	Strongly agree	Strongly agree	Strongly disagree	Strongly disagree	Strongly agree	Strongly agree	Strongly agree	Strongly agree	Strongly disagree
Bangladesh	99DOTS	Male	45 to 54	Hired Worker	Secondary School		Yes	Checked	Unchecked	Unchecked	Unchecked	Yes	Sometimes	No																Strongly agree	Strongly agree	Strongly disagree	Strongly agree	Strongly agree	Strongly agree	Disagree	Strongly disagree	Strongly agree	Strongly agree	Strongly agree	Strongly agree	Strongly disagree
Bangladesh	99DOTS	Male	45 to 54	Self-employed	Post-Secondary School		Yes	Checked	Unchecked	Unchecked	Unchecked	Yes	Sometimes	Yes																Strongly agree	Strongly agree	Strongly disagree	Strongly agree	Strongly agree	Strongly agree	Strongly agree	Strongly disagree	Strongly agree	Strongly agree	Strongly agree	Strongly agree	Strongly disagree
Bangladesh	99DOTS	Male	45 to 54	Self-employed	Post-Secondary School		Yes	Checked	Unchecked	Unchecked	Unchecked	Yes	Sometimes	No																Strongly agree	Strongly agree	Strongly disagree	Strongly agree	Strongly agree	Strongly agree	Strongly agree	Strongly disagree	Strongly agree	Strongly agree	Strongly agree	Strongly agree	Strongly disagree
Bangladesh	99DOTS	Male	45 to 54	Hired Worker	Post-Secondary School		Yes	Checked	Unchecked	Unchecked	Unchecked	No	Sometimes	Yes																Strongly agree	Strongly agree	Strongly disagree	Strongly agree	Strongly disagree	Strongly agree	Strongly agree	Strongly disagree	Strongly agree	Strongly agree	Strongly agree	Strongly agree	Strongly disagree
Bangladesh	99DOTS	Male	45 to 54	Hired Worker	Secondary School		Yes	Checked	Unchecked	Unchecked	Unchecked	No	Sometimes	No																Strongly agree	Strongly agree	Strongly disagree	Strongly agree	Strongly agree	Strongly agree	Strongly agree	Strongly disagree	Strongly agree	Strongly agree	Strongly agree	Strongly agree	Strongly disagree
Bangladesh	99DOTS	Male	45 to 54	Hired Worker	Post-Secondary School		Yes	Checked	Unchecked	Unchecked	Unchecked	Yes	Sometimes	Yes																Strongly agree	Disagree	Agree	Agree	Agree	Strongly agree	Strongly agree	Strongly disagree	Strongly agree	Strongly agree	Strongly agree	Agree	Disagree
Bangladesh	99DOTS	Male	45 to 54	Hired Worker	Post-Secondary School		Yes	Checked	Unchecked	Unchecked	Unchecked	Yes	Sometimes	No																Strongly agree	Strongly agree	Strongly disagree	Strongly agree	Strongly agree	Strongly agree	Strongly agree	Strongly disagree	Strongly agree	Strongly agree	Strongly agree	Strongly agree	Strongly disagree
Bangladesh	99DOTS	Male	45 to 54	Hired Worker	Post-Secondary School		Yes	Checked	Unchecked	Unchecked	Unchecked	Yes	Sometimes	No																Strongly agree	Strongly agree	Strongly disagree	Strongly agree	Strongly agree	Strongly agree	Strongly agree	Strongly disagree	Strongly agree	Strongly agree	Strongly agree	Strongly agree	Strongly disagree
Bangladesh	99DOTS	Male	45 to 54	Self-employed	Primary School		Yes	Checked	Unchecked	Unchecked	Unchecked	No	Never	No																Strongly agree	Strongly agree	Strongly disagree	Strongly agree	Strongly agree	Strongly agree	Strongly agree	Strongly disagree	Strongly agree	Strongly agree	Strongly agree	Strongly agree	Strongly disagree
Bangladesh	99DOTS	Male	45 to 54	Hired Worker	Primary School		Yes	Checked	Unchecked	Unchecked	Unchecked	No	Never	No																Strongly agree	Strongly agree	Strongly disagree	Strongly agree	Strongly agree	Strongly agree	Strongly agree	Strongly disagree	Strongly agree	Strongly agree	Strongly agree	Strongly agree	Strongly disagree
Bangladesh	99DOTS	Male	45 to 54	Self-employed	Primary School		Yes	Checked	Unchecked	Unchecked	Unchecked	No	Never	Yes																Strongly agree	Strongly agree	Strongly agree	Strongly agree	Strongly agree	Strongly agree	Strongly agree	Strongly agree	Strongly agree	Strongly agree	Agree	Strongly agree	Disagree
Bangladesh	99DOTS	Male	45 to 54	Self-employed	Primary School		Yes	Checked	Unchecked	Unchecked	Unchecked	No	Never	No																Strongly agree	Strongly agree	Strongly disagree	Strongly agree	Strongly agree	Strongly agree	Strongly agree	Strongly disagree	Strongly agree	Strongly agree	Strongly agree	Strongly agree	Strongly disagree
Bangladesh	99DOTS	Male	45 to 54	Self-employed	Post-Secondary School		Yes	Checked	Unchecked	Unchecked	Unchecked	No	Sometimes	Yes																Strongly agree	Disagree	Strongly agree	Strongly agree	Strongly disagree	Strongly agree	Strongly agree	Agree	Disagree	Strongly agree	Strongly agree	Agree	Strongly agree
Bangladesh	99DOTS	Male	45 to 54	Self-employed	Primary School		Yes	Unchecked	Checked	Unchecked	Unchecked	No	Sometimes	No																Strongly agree	Strongly agree	Strongly disagree	Strongly disagree	Strongly agree	Strongly agree	Strongly disagree	Strongly disagree	Strongly agree	Strongly agree	Strongly agree	Strongly agree	Strongly disagree
Bangladesh	99DOTS	Male	45 to 54	Hired Worker	Primary School		Yes	Unchecked	Checked	Unchecked	Unchecked	Yes	Sometimes	Yes																Strongly agree	Strongly agree	Strongly disagree	Strongly disagree	Strongly agree	Strongly agree	Strongly disagree	Strongly disagree	Strongly agree	Strongly agree	Strongly agree	Strongly agree	Strongly disagree
Bangladesh	99DOTS	Male	45 to 54	Hired Worker	Primary School		Yes	Checked	Unchecked	Unchecked	Unchecked	Yes	Sometimes	Yes																Disagree	Strongly disagree	Strongly agree	Agree	Agree	Agree	Strongly disagree	Strongly agree	Disagree	Strongly agree	Agree	Strongly agree	Strongly agree
Bangladesh	99DOTS	Male	45 to 54	Self-employed	Secondary School		Yes	Checked	Unchecked	Unchecked	Unchecked	No	Sometimes	Yes																Strongly agree	Strongly agree	Strongly agree	Strongly agree	Agree	Agree	Strongly agree	Strongly agree	Disagree	Strongly agree	Strongly disagree	Strongly agree	Disagree
Bangladesh	99DOTS	Male	45 to 54	Self-employed	Post-Secondary School		Yes	Checked	Unchecked	Unchecked	Unchecked	Yes	Sometimes	No																Strongly agree	Strongly agree	Strongly disagree	Strongly agree	Strongly agree	Strongly agree	Strongly agree	Strongly disagree	Strongly agree	Strongly agree	Strongly agree	Strongly agree	Strongly disagree
Bangladesh	99DOTS	Male	45 to 54	Self-employed	No schooling		Yes	Unchecked	Unchecked	Checked	Unchecked	No	Never	Yes																Agree	Agree	Disagree	Agree	Agree	Strongly agree	Agree	Disagree	Agree	Agree	Agree	Agree	Strongly disagree
Bangladesh	99DOTS	Male	45 to 54	Self-employed	No schooling		Yes	Checked	Unchecked	Unchecked	Unchecked	No	Never	Yes																Strongly disagree	Disagree	Strongly agree	Agree	Strongly agree	Strongly agree	Strongly agree	Agree	Strongly agree	Strongly agree	Agree	Strongly agree	Strongly agree
Bangladesh	99DOTS	Male	45 to 54	Hired Worker	No schooling		Yes	Checked	Unchecked	Unchecked	Unchecked	Yes	Sometimes	Yes																Strongly agree	Agree	Agree	Agree	Disagree	Agree	Strongly agree	Disagree	Disagree	Strongly agree	Agree	Strongly agree	Disagree
Bangladesh	99DOTS	Male	45 to 54	Student	No schooling		Yes	Checked	Unchecked	Unchecked	Unchecked	No	Never	Yes																Agree	Agree	Disagree	Agree	Agree	Agree	Agree	Disagree	Agree	Agree	Agree	Agree	Disagree
Bangladesh	99DOTS	Male	45 to 54	Self-employed	Primary School		Yes	Checked	Unchecked	Unchecked	Unchecked	No	Never	Yes																Strongly disagree	Disagree	Strongly agree	Strongly agree	Agree	Agree	Disagree	Strongly agree	Agree	Strongly agree	Agree	Strongly agree	Strongly agree
Bangladesh	99DOTS	Male	45 to 54	Self-employed	Primary School		Yes	Checked	Unchecked	Unchecked	Unchecked	No	Never	Yes																Strongly agree	Strongly disagree	Strongly agree	Strongly agree	Strongly agree	Strongly agree	Strongly agree	Disagree	Strongly agree	Agree	Agree	Strongly agree	Strongly agree
Bangladesh	99DOTS	Male	45 to 54	Self-employed	Primary School		Yes	Checked	Unchecked	Unchecked	Unchecked	No	Sometimes	Yes																Strongly agree	Agree	Strongly disagree	Agree	Agree	Disagree	Strongly agree	Strongly disagree	Agree	Strongly agree	Strongly agree	Strongly agree	Strongly agree
Bangladesh	99DOTS	Male	45 to 54	Hired Worker	Primary School		Yes	Checked	Unchecked	Unchecked	Unchecked	No	Never	Yes																Strongly agree	Strongly agree	Strongly agree	Agree	Agree	Agree	Strongly agree	Strongly agree	Agree	Agree	Strongly agree	Agree	Agree
Bangladesh	99DOTS	Male	45 to 54	Other	Primary School		Yes	Checked	Unchecked	Unchecked	Unchecked	No	Never	No																Strongly agree	Strongly agree	Strongly disagree	Strongly agree	Strongly agree	Strongly agree	Strongly agree	Strongly disagree	Strongly agree	Strongly agree	Strongly agree	Strongly agree	Strongly disagree
Bangladesh	99DOTS	Male	45 to 54	Other	Primary School		Yes	Checked	Unchecked	Unchecked	Unchecked	No	Sometimes	No																Strongly agree	Strongly agree	Strongly disagree	Strongly agree	Strongly agree	Strongly agree	Strongly agree	Strongly disagree	Strongly agree	Strongly agree	Strongly agree	Strongly agree	Strongly disagree
Bangladesh	99DOTS	Male	45 to 54	Self-employed	Secondary School		Yes	Checked	Unchecked	Unchecked	Unchecked	Yes	Sometimes	No																Strongly agree	Strongly agree	Strongly disagree	Strongly agree	Strongly agree	Strongly agree	Strongly agree	Strongly disagree	Strongly agree	Strongly agree	Strongly agree	Strongly agree	Strongly disagree
Bangladesh	99DOTS	Male	45 to 54	Self-employed	Post-Secondary School		Yes	Checked	Unchecked	Unchecked	Unchecked	Yes	Sometimes	Yes																Strongly agree	Strongly agree	Strongly agree	Strongly disagree	Strongly agree	Strongly agree	Agree	Agree	Strongly agree	Strongly disagree	Strongly agree	Agree	Strongly agree
Bangladesh	99DOTS	Male	45 to 54	Self-employed	No schooling		Yes	Unchecked	Checked	Unchecked	Unchecked	No	Sometimes	Yes																Strongly agree	Strongly agree	Strongly disagree	Strongly disagree	Strongly agree	Strongly agree	Strongly disagree	Strongly disagree	Strongly agree	Strongly agree	Strongly agree	Strongly agree	Strongly disagree
Bangladesh	99DOTS	Male	45 to 54	Hired Worker	Primary School		Yes	Checked	Unchecked	Unchecked	Unchecked	No	Never	Yes																Strongly agree	Strongly agree	Strongly disagree	Strongly disagree	Strongly agree	Strongly agree	Strongly disagree	Strongly disagree	Strongly agree	Strongly agree	Strongly agree	Strongly agree	Strongly disagree
Bangladesh	99DOTS	Male	45 to 54	Hired Worker	Primary School		Yes	Checked	Unchecked	Unchecked	Unchecked	Yes	Sometimes	Yes																Strongly agree	Strongly agree	Strongly disagree	Strongly agree	Strongly agree	Strongly agree	Strongly agree	Strongly disagree	Strongly agree	Strongly agree	Strongly agree	Strongly agree	Strongly disagree
Bangladesh	99DOTS	Male	45 to 54	Hired Worker	Secondary School		Yes	Checked	Unchecked	Unchecked	Unchecked	Yes	Sometimes	No																Strongly agree	Strongly agree	Strongly disagree	Strongly agree	Strongly agree	Strongly agree	Strongly agree	Strongly disagree	Strongly agree	Strongly agree	Strongly agree	Strongly agree	Strongly disagree
Bangladesh	99DOTS	Male	45 to 54	Self-employed	Secondary School		Yes	Checked	Unchecked	Unchecked	Unchecked	No	Sometimes	No																Strongly agree	Strongly agree	Strongly disagree	Strongly agree	Strongly agree	Strongly agree	Strongly agree	Strongly disagree	Strongly agree	Strongly agree	Strongly agree	Strongly agree	Strongly disagree
Bangladesh	99DOTS	Male	45 to 54	Hired Worker	Post-Secondary School		Yes	Checked	Unchecked	Unchecked	Unchecked	Yes	Sometimes	No																Strongly agree	Strongly agree	Strongly disagree	Strongly agree	Strongly agree	Strongly agree	Strongly agree	Strongly disagree	Strongly agree	Strongly agree	Strongly agree	Strongly agree	Strongly disagree
Bangladesh	99DOTS	Male	45 to 54	Self-employed	Post-Secondary School		Yes	Checked	Unchecked	Unchecked	Unchecked	No	Sometimes	No																Strongly agree	Strongly agree	Strongly disagree	Strongly agree	Strongly agree	Strongly agree	Strongly agree	Strongly disagree	Strongly agree	Strongly agree	Strongly agree	Strongly agree	Strongly disagree
Bangladesh	99DOTS	Male	45 to 54	Other	Primary School		Yes	Checked	Unchecked	Unchecked	Unchecked	Yes	Sometimes	No																Strongly agree	Strongly agree	Strongly disagree	Strongly agree	Strongly agree	Strongly agree	Strongly agree	Strongly disagree	Strongly agree	Strongly agree	Strongly agree	Strongly agree	Strongly disagree
Bangladesh	99DOTS	Male	45 to 54	Self-employed	Primary School		Yes	Checked	Unchecked	Unchecked	Unchecked	Yes	Sometimes	Yes																Strongly agree	Strongly agree	Agree	Strongly agree	Strongly agree	Strongly agree	Strongly agree	Strongly agree	Strongly agree	Strongly agree	Strongly agree	Strongly agree	Agree
Bangladesh	99DOTS	Male	45 to 54	Hired Worker	Secondary School		Yes	Checked	Unchecked	Unchecked	Unchecked	Yes	Sometimes	No																Strongly agree	Strongly agree	Strongly disagree	Strongly agree	Strongly agree	Strongly agree	Strongly agree	Strongly disagree	Strongly agree	Strongly agree	Strongly agree	Strongly agree	Strongly disagree
Bangladesh	99DOTS	Male	45 to 54	Hired Worker	Post-Secondary School		Yes	Unchecked	Checked	Unchecked	Unchecked	Yes	Sometimes	Yes																Strongly agree	Strongly agree	Strongly disagree	Strongly disagree	Strongly agree	Strongly agree	Strongly disagree	Strongly disagree	Strongly agree	Strongly agree	Strongly agree	Strongly agree	Strongly disagree
Bangladesh	99DOTS	Male	45 to 54	Hired Worker	No schooling		Yes	Checked	Unchecked	Unchecked	Unchecked	No	Sometimes	No																Strongly agree	Strongly agree	Strongly disagree	Strongly agree	Strongly agree	Strongly agree	Strongly agree	Strongly disagree	Strongly agree	Strongly agree	Strongly agree	Strongly agree	Strongly disagree
Bangladesh	99DOTS	Male	45 to 54	Hired Worker	Secondary School		Yes	Checked	Unchecked	Unchecked	Unchecked	No	Sometimes	Yes																Strongly agree	Disagree	Agree	Strongly agree	Strongly agree	Strongly disagree	Strongly agree	Disagree	Agree	Strongly disagree	Disagree	Strongly agree	Strongly agree
Bangladesh	99DOTS	Male	45 to 54	Self-employed	Post-Secondary School		Yes	Checked	Unchecked	Unchecked	Unchecked	Yes	Sometimes	No																Strongly agree	Strongly agree	Strongly disagree	Strongly agree	Strongly agree	Strongly agree	Strongly agree	Strongly disagree	Strongly agree	Strongly agree	Strongly agree	Strongly agree	Strongly disagree
Bangladesh	99DOTS	Male	45 to 54	Self-employed	Post-Secondary School		Yes	Checked	Unchecked	Unchecked	Unchecked	Yes	Sometimes	Yes																Strongly agree	Agree	Strongly agree	Strongly agree	Agree	Disagree	Agree	Strongly agree	Disagree	Strongly agree	Disagree	Strongly agree	Disagree
Bangladesh	99DOTS	Male	45 to 54	Self-employed	Post-Secondary School		Yes	Checked	Unchecked	Unchecked	Unchecked	No	Sometimes	No																Strongly agree	Strongly agree	Strongly disagree	Strongly disagree	Strongly agree	Strongly agree	Strongly disagree	Strongly disagree	Strongly agree	Strongly agree	Strongly agree	Strongly agree	Strongly disagree
Bangladesh	99DOTS	Male	45 to 54	Hired Worker	Secondary School		Yes	Checked	Unchecked	Unchecked	Unchecked	Yes	Sometimes	Yes																Strongly agree	Strongly disagree	Strongly agree	Disagree	Agree	Strongly agree	Agree	Agree	Agree	Strongly disagree	Strongly agree	Strongly agree	Strongly agree
Bangladesh	99DOTS	Male	45 to 54	Self-employed	Post-Secondary School		Yes	Checked	Unchecked	Unchecked	Unchecked	No	Sometimes	No																Strongly agree	Strongly agree	Strongly disagree	Strongly agree	Strongly agree	Strongly agree	Strongly agree	Strongly disagree	Strongly agree	Strongly agree	Strongly agree	Strongly agree	Strongly disagree
Bangladesh	99DOTS	Male	45 to 54	Self-employed	Post-Secondary School		Yes	Checked	Unchecked	Unchecked	Unchecked	Yes	Sometimes	No																Strongly agree	Strongly agree	Strongly disagree	Disagree	Strongly disagree	Strongly agree	Strongly agree	Strongly disagree	Agree	Strongly agree	Strongly agree	Strongly agree	Strongly disagree
Bangladesh	99DOTS	Male	55 to 64	Hired Worker	No schooling		Yes	Checked	Unchecked	Unchecked	Unchecked	No	Never	Yes																Strongly agree	Strongly agree	Agree	Strongly agree	Strongly agree	Strongly agree	Strongly disagree	Strongly agree	Agree	Agree	Agree	Strongly agree	Strongly agree
Bangladesh	99DOTS	Male	55 to 64	Self-employed	Primary School		Yes	Checked	Unchecked	Unchecked	Unchecked	No	Never	Yes																Strongly agree	Strongly agree	Strongly disagree	Strongly disagree	Strongly agree	Strongly agree	Strongly disagree	Strongly disagree	Strongly agree	Strongly agree	Strongly agree	Strongly agree	Strongly disagree
Bangladesh	99DOTS	Male	55 to 64	Self-employed	Primary School		Yes	Checked	Unchecked	Unchecked	Unchecked	Yes	Never	Yes																Agree	Disagree	Strongly disagree	Disagree	Agree	Strongly agree	Strongly agree	Agree	Agree	Agree	Disagree	Strongly agree	Strongly agree
Bangladesh	99DOTS	Male	55 to 64	Self-employed	Primary School		Yes	Checked	Unchecked	Unchecked	Unchecked	No	Never	No																Strongly agree	Strongly agree	Strongly disagree	Strongly agree	Strongly agree	Strongly agree	Strongly agree	Strongly disagree	Strongly agree	Strongly agree	Strongly agree	Strongly agree	Strongly disagree
Bangladesh	99DOTS	Male	55 to 64	Hired Worker	Secondary School		Yes	Checked	Unchecked	Unchecked	Unchecked	Yes	Sometimes	No																Strongly agree	Strongly agree	Strongly disagree	Strongly agree	Strongly agree	Strongly agree	Strongly agree	Strongly disagree	Strongly agree	Strongly agree	Strongly agree	Strongly agree	Strongly disagree
Bangladesh	99DOTS	Male	55 to 64	Self-employed	Post-Secondary School		Yes	Unchecked	Checked	Unchecked	Unchecked	Yes	Sometimes	No																Strongly agree	Strongly agree	Strongly disagree	Strongly disagree	Strongly agree	Strongly agree	Strongly disagree	Strongly disagree	Strongly agree	Strongly agree	Strongly agree	Strongly agree	Strongly disagree
Bangladesh	99DOTS	Male	55 to 64	Hired Worker	Primary School		Yes	Checked	Unchecked	Unchecked	Unchecked	No	Never	No																Strongly agree	Strongly agree	Disagree	Strongly disagree	Strongly agree	Strongly agree	Strongly disagree	Strongly agree	Strongly agree	Strongly agree	Strongly agree	Strongly agree	Disagree
Bangladesh	99DOTS	Male	55 to 64	Hired Worker	Secondary School		Yes	Checked	Unchecked	Unchecked	Unchecked	No	Never	Yes																Strongly agree	Strongly agree	Disagree	Disagree	Strongly agree	Strongly agree	Strongly disagree	Strongly disagree	Strongly agree	Strongly agree	Strongly agree	Strongly agree	Strongly disagree
Bangladesh	99DOTS	Male	55 to 64	Hired Worker	Secondary School		Yes	Checked	Unchecked	Unchecked	Unchecked	No	Sometimes	No																Strongly agree	Strongly agree	Strongly disagree	Strongly agree	Strongly agree	Strongly agree	Strongly agree	Strongly disagree	Strongly agree	Strongly agree	Strongly agree	Strongly agree	Strongly disagree
Bangladesh	99DOTS	Male	55 to 64	Hired Worker	Post-Secondary School		Yes	Checked	Unchecked	Unchecked	Unchecked	Yes	Sometimes	No																Strongly agree	Strongly agree	Strongly disagree	Strongly disagree	Strongly agree	Strongly agree	Strongly disagree	Strongly disagree	Strongly agree	Strongly agree	Strongly agree	Strongly agree	Strongly disagree
Bangladesh	99DOTS	Male	55 to 64	Self-employed	Post-Secondary School		Yes	Checked	Unchecked	Unchecked	Unchecked	Yes	Sometimes	No																Strongly agree	Strongly agree	Strongly disagree	Agree	Strongly agree	Strongly agree	Strongly agree	Strongly disagree	Strongly agree	Strongly agree	Strongly agree	Strongly agree	Strongly disagree
Bangladesh	99DOTS	Male	55 to 64	Self-employed	Post-Secondary School		Yes	Checked	Unchecked	Unchecked	Unchecked	No	Sometimes	No																Strongly agree	Strongly disagree	Agree	Strongly disagree	Agree	Strongly agree	Strongly agree	Strongly disagree	Strongly agree	Strongly agree	Strongly agree	Agree	Disagree
Bangladesh	99DOTS	Male	55 to 64	Hired Worker	Primary School		Yes	Checked	Unchecked	Unchecked	Unchecked	Yes	Never	Yes																Strongly agree	Strongly agree	Strongly disagree	Strongly agree	Strongly agree	Strongly agree	Strongly agree	Strongly disagree	Strongly agree	Strongly agree	Strongly agree	Strongly agree	Strongly disagree
Bangladesh	99DOTS	Male	55 to 64	Hired Worker	Post-Secondary School		Yes	Checked	Unchecked	Unchecked	Unchecked	Yes	Sometimes	Yes																Strongly agree	Strongly agree	Strongly disagree	Agree	Strongly agree	Strongly agree	Strongly agree	Strongly disagree	Strongly agree	Strongly agree	Strongly agree	Strongly agree	Strongly disagree
Bangladesh	99DOTS	Male	55 to 64	Self-employed	Post-Secondary School		Yes	Checked	Unchecked	Unchecked	Unchecked	Yes	Sometimes	No																Strongly agree	Strongly agree	Strongly disagree	Strongly disagree	Strongly agree	Strongly agree	Strongly agree	Strongly disagree	Strongly agree	Strongly agree	Strongly agree	Strongly agree	Strongly disagree
Bangladesh	99DOTS	Male	55 to 64	Unemployed	Primary School		Yes	Unchecked	Checked	Unchecked	Unchecked	No	Sometimes	No																Strongly agree	Strongly agree	Strongly disagree	Strongly disagree	Strongly agree	Strongly agree	Strongly disagree	Strongly disagree	Strongly agree	Strongly agree	Strongly agree	Strongly agree	Strongly disagree
Bangladesh	99DOTS	Male	55 to 64	Hired Worker	Primary School		Yes	Checked	Unchecked	Unchecked	Unchecked	No	Sometimes	No																Strongly agree	Strongly agree	Strongly disagree	Strongly disagree	Disagree	Strongly agree	Strongly disagree	Strongly disagree	Agree	Agree	Agree	Agree	Strongly disagree
Bangladesh	99DOTS	Male	55 to 64	Hired Worker	Primary School		Yes	Checked	Unchecked	Unchecked	Unchecked	No	Sometimes	Yes																Strongly disagree	Strongly agree	Strongly agree	Agree	Agree	Agree	Strongly agree	Strongly agree	Strongly agree	Strongly agree	Strongly disagree	Strongly agree	Strongly agree
Bangladesh	99DOTS	Male	55 to 64	Hired Worker	Secondary School		Yes	Checked	Unchecked	Unchecked	Unchecked	No	Sometimes	No																Strongly agree	Strongly agree	Strongly disagree	Disagree	Strongly agree	Strongly agree	Strongly disagree	Strongly disagree	Strongly agree	Strongly agree	Strongly agree	Strongly agree	Strongly disagree
Bangladesh	99DOTS	Male	55 to 64	Hired Worker	Secondary School		Yes	Checked	Unchecked	Unchecked	Unchecked	No	Sometimes	Yes																Strongly agree	Strongly agree	Agree	Agree	Disagree	Strongly agree	Strongly agree	Agree	Strongly agree	Strongly agree	Strongly agree	Agree	Disagree
Bangladesh	99DOTS	Male	55 to 64	Hired Worker	Primary School		Yes	Checked	Unchecked	Unchecked	Unchecked	No	Never	No																Agree	Agree	Strongly disagree	Disagree	Agree	Strongly agree	Agree	Strongly disagree	Agree	Strongly agree	Strongly agree	Agree	Strongly disagree
Bangladesh	99DOTS	Male	55 to 64	Self-employed	Primary School		Yes	Checked	Unchecked	Unchecked	Unchecked	No	Never	Yes																Agree	Disagree	Agree	Strongly agree	Agree	Disagree	Disagree	Agree	Agree	Strongly agree	Disagree	Agree	Agree
Bangladesh	99DOTS	Male	55 to 64	Self-employed	No schooling		Yes	Checked	Unchecked	Unchecked	Unchecked	No	Never	No																Strongly agree	Strongly agree	Strongly disagree	Disagree	Strongly agree	Strongly agree	Strongly disagree	Strongly disagree	Strongly agree	Strongly agree	Strongly agree	Strongly agree	Strongly disagree
Bangladesh	99DOTS	Male	55 to 64	Hired Worker	No schooling		Yes	Checked	Unchecked	Unchecked	Unchecked	No	Never	Yes																Agree	Agree	Strongly agree	Strongly agree	Strongly disagree	Strongly agree	Agree	Strongly agree	Agree	Strongly agree	Disagree	Agree	Agree
Bangladesh	99DOTS	Male	55 to 64	Self-employed	No schooling		Yes	Checked	Unchecked	Unchecked	Unchecked	No	Never	Yes																Strongly agree	Strongly agree	Disagree	Disagree	Agree	Strongly agree	Strongly agree	Disagree	Strongly agree	Strongly agree	Strongly agree	Strongly agree	Disagree
Bangladesh	99DOTS	Male	55 to 64	Hired Worker	Primary School		Yes	Checked	Unchecked	Unchecked	Unchecked	No	Never	Yes																Strongly agree	Strongly disagree	Strongly agree	Strongly agree	Agree	Strongly disagree	Agree	Agree	Strongly agree	Strongly agree	Strongly disagree	Disagree	Agree
Bangladesh	99DOTS	Male	55 to 64	Self-employed	Primary School		Yes	Checked	Unchecked	Unchecked	Unchecked	No	Never	Yes																Agree	Agree	Strongly agree	Strongly agree	Agree	Strongly agree	Agree	Agree	Strongly agree	Agree	Strongly agree	Agree	Strongly agree
Bangladesh	99DOTS	Male	55 to 64	Hired Worker	Primary School		Yes	Checked	Unchecked	Unchecked	Unchecked	No	Never	Yes																Strongly agree	Strongly agree	Strongly disagree	Strongly disagree	Strongly agree	Strongly agree	Strongly disagree	Strongly disagree	Strongly agree	Strongly agree	Strongly agree	Strongly agree	Strongly disagree
Bangladesh	99DOTS	Male	55 to 64	Self-employed	Primary School		Yes	Checked	Unchecked	Unchecked	Unchecked	No	Sometimes	No																Strongly agree	Strongly agree	Strongly disagree	Disagree	Strongly agree	Strongly agree	Strongly disagree	Strongly disagree	Strongly agree	Strongly agree	Strongly agree	Strongly agree	Strongly disagree
Bangladesh	99DOTS	Male	55 to 64	Hired Worker	Secondary School		Yes	Checked	Unchecked	Unchecked	Unchecked	Yes	Sometimes	Yes																Agree	Strongly agree	Strongly disagree	Strongly agree	Strongly agree	Strongly agree	Strongly agree	Strongly disagree	Strongly agree	Strongly agree	Strongly agree	Strongly agree	Strongly disagree
Bangladesh	99DOTS	Male	55 to 64	Self-employed	Primary School		Yes	Checked	Unchecked	Unchecked	Unchecked	No	Never	No																Strongly agree	Strongly agree	Strongly disagree	Strongly agree	Strongly disagree	Strongly agree	Strongly agree	Strongly disagree	Strongly agree	Strongly agree	Strongly agree	Strongly agree	Strongly disagree
Bangladesh	99DOTS	Male	55 to 64	Hired Worker	Secondary School		Yes	Checked	Unchecked	Unchecked	Unchecked	No	Sometimes	No																Strongly agree	Strongly agree	Strongly disagree	Strongly disagree	Strongly agree	Strongly agree	Strongly disagree	Strongly disagree	Strongly agree	Strongly agree	Strongly agree	Strongly agree	Strongly disagree
Bangladesh	99DOTS	Male	55 to 64	Hired Worker	Post-Secondary School		Yes	Checked	Unchecked	Unchecked	Unchecked	Yes	Sometimes	Yes																Strongly agree	Strongly agree	Strongly disagree	Strongly agree	Strongly agree	Strongly agree	Strongly agree	Strongly disagree	Strongly agree	Strongly agree	Strongly agree	Strongly agree	Strongly disagree
Bangladesh	99DOTS	Male	55 to 64	Hired Worker	Post-Secondary School		Yes	Checked	Unchecked	Unchecked	Unchecked	No	Never	No																Strongly agree	Strongly agree	Strongly disagree	Strongly agree	Strongly agree	Strongly agree	Strongly agree	Strongly disagree	Strongly agree	Strongly agree	Strongly agree	Strongly agree	Strongly disagree
Bangladesh	99DOTS	Male	55 to 64	Hired Worker	Post-Secondary School		Yes	Checked	Unchecked	Unchecked	Unchecked	No	Never	No																Agree	Agree	Disagree	Agree	Agree	Strongly agree	Agree	Strongly disagree	Agree	Agree	Agree	Agree	Strongly disagree
Bangladesh	99DOTS	Male	55 to 64	Hired Worker	No schooling		Yes	Unchecked	Checked	Unchecked	Unchecked	Yes	Sometimes	No																Strongly agree	Strongly agree	Strongly disagree	Strongly disagree	Strongly agree	Strongly agree	Strongly disagree	Strongly disagree	Strongly agree	Strongly agree	Strongly agree	Strongly agree	Strongly disagree
Bangladesh	99DOTS	Male	55 to 64	Hired Worker	No schooling		Yes	Checked	Unchecked	Unchecked	Unchecked	Yes	Never	No																Strongly agree	Strongly agree	Strongly disagree	Strongly agree	Strongly agree	Strongly agree	Strongly agree	Strongly disagree	Strongly agree	Strongly agree	Strongly agree	Strongly agree	Strongly disagree
Bangladesh	99DOTS	Male	55 to 64	Hired Worker	Primary School		Yes	Checked	Unchecked	Unchecked	Unchecked	No	Never	No																Strongly agree	Strongly agree	Agree	Disagree	Agree	Strongly agree	Strongly agree	Strongly disagree	Strongly agree	Strongly agree	Strongly agree	Agree	Strongly disagree
Bangladesh	99DOTS	Male	55 to 64	Hired Worker	Primary School		Yes	Checked	Unchecked	Unchecked	Unchecked	No	Never	No																Strongly agree	Strongly disagree	Agree	Agree	Agree	Strongly agree	Strongly agree	Strongly disagree	Strongly agree	Strongly agree	Strongly agree	Agree	Disagree
Bangladesh	99DOTS	Male	55 to 64	Hired Worker	Post-Secondary School		Yes	Checked	Unchecked	Unchecked	Unchecked	No	Sometimes	No																Strongly agree	Strongly agree	Strongly disagree	Strongly agree	Strongly agree	Strongly agree	Strongly agree	Strongly disagree	Strongly agree	Strongly agree	Strongly agree	Strongly agree	Strongly disagree
Bangladesh	99DOTS	Male	55 to 64	Hired Worker	Secondary School		Yes	Checked	Unchecked	Unchecked	Unchecked	Yes	Sometimes	Yes																Agree	Agree	Strongly agree	Agree	Disagree	Strongly agree	Strongly agree	Strongly agree	Strongly agree	Strongly agree	Agree	Agree	Strongly disagree
Bangladesh	99DOTS	Male	55 to 64	Hired Worker	Secondary School		Yes	Checked	Unchecked	Unchecked	Unchecked	No	Sometimes	No																Strongly agree	Strongly agree	Strongly disagree	Strongly disagree	Strongly agree	Strongly agree	Strongly agree	Strongly disagree	Strongly agree	Strongly agree	Strongly agree	Strongly agree	Strongly disagree
Bangladesh	99DOTS	Male	55 to 64	Hired Worker	Post-Secondary School		Yes	Checked	Unchecked	Unchecked	Unchecked	No	Sometimes	No																Strongly agree	Strongly agree	Strongly disagree	Strongly agree	Strongly agree	Strongly agree	Strongly agree	Strongly disagree	Strongly agree	Strongly agree	Strongly agree	Strongly agree	Strongly disagree
Bangladesh	99DOTS	Male	65 or older	Hired Worker	No schooling		Yes	Checked	Unchecked	Unchecked	Unchecked	No	Never	No																Strongly agree	Strongly agree	Strongly disagree	Strongly agree	Strongly agree	Strongly agree	Strongly agree	Strongly disagree	Strongly agree	Strongly agree	Strongly agree	Strongly agree	Strongly disagree
Bangladesh	99DOTS	Male	65 or older	Hired Worker	No schooling		Yes	Checked	Unchecked	Unchecked	Unchecked	No	Never	Yes																Agree	Disagree	Strongly agree	Strongly disagree	Strongly disagree	Agree	Strongly agree	Strongly agree	Strongly agree	Strongly disagree	Agree	Strongly agree	Strongly disagree
Bangladesh	99DOTS	Male	65 or older	Hired Worker	Primary School		Yes	Checked	Unchecked	Unchecked	Unchecked	No	Never	Yes																Strongly agree	Strongly agree	Strongly disagree	Strongly agree	Strongly agree	Strongly agree	Strongly agree	Strongly disagree	Strongly agree	Strongly agree	Strongly agree	Strongly agree	Strongly disagree
Bangladesh	99DOTS	Male	65 or older	Hired Worker	Primary School		Yes	Checked	Unchecked	Unchecked	Unchecked	No	Never	No																Strongly agree	Agree	Strongly disagree	Disagree	Agree	Strongly agree	Strongly agree	Strongly agree	Agree	Strongly agree	Strongly agree	Agree	Strongly disagree
Bangladesh	99DOTS	Male	65 or older	Hired Worker	Secondary School		Yes	Checked	Unchecked	Unchecked	Unchecked	No	Sometimes	No																Strongly disagree	Strongly agree	Strongly disagree	Strongly agree	Strongly agree	Strongly agree	Strongly agree	Strongly disagree	Strongly disagree	Strongly agree	Strongly agree	Strongly agree	Strongly disagree
Bangladesh	99DOTS	Male	65 or older	Hired Worker	Secondary School		Yes	Checked	Unchecked	Unchecked	Unchecked	Yes	Sometimes	Yes																Strongly agree	Strongly agree	Disagree	Disagree	Agree	Strongly agree	Agree	Strongly disagree	Strongly agree	Agree	Strongly agree	Agree	Strongly disagree
Bangladesh	99DOTS	Male	65 or older	Hired Worker	Primary School		Yes	Checked	Unchecked	Unchecked	Unchecked	No	Never	No																Strongly agree	Strongly agree	Strongly disagree	Strongly disagree	Strongly agree	Strongly agree	Strongly disagree	Strongly disagree	Strongly agree	Strongly agree	Strongly agree	Strongly agree	Strongly disagree
Bangladesh	99DOTS	Male	65 or older	Hired Worker	Primary School		Yes	Checked	Unchecked	Unchecked	Unchecked	No	Never	Yes																Agree	Disagree	Agree	Strongly agree	Disagree	Agree	Agree	Strongly agree	Strongly agree	Disagree	Disagree	Strongly agree	Strongly agree
Bangladesh	99DOTS	Male	65 or older	Hired Worker	Primary School		Yes	Checked	Unchecked	Unchecked	Unchecked	No	Never	Yes																Strongly agree	Strongly agree	Strongly agree	Agree	Strongly agree	Strongly disagree	Strongly agree	Disagree	Agree	Disagree	Strongly agree	Strongly agree	Agree
Bangladesh	99DOTS	Male	65 or older	Hired Worker	Primary School		Yes	Checked	Unchecked	Unchecked	Unchecked	No	Sometimes	Yes																Agree	Strongly agree	Agree	Agree	Strongly agree	Agree	Strongly agree	Agree	Strongly agree	Strongly agree	Strongly disagree	Disagree	Strongly agree
Bangladesh	99DOTS	Male	65 or older	Hired Worker	Post-Secondary School		Yes	Checked	Unchecked	Unchecked	Unchecked	Yes	Sometimes	No																Strongly agree	Strongly agree	Strongly disagree	Strongly disagree	Strongly agree	Strongly agree	Strongly disagree	Strongly disagree	Strongly agree	Strongly agree	Strongly agree	Strongly agree	Strongly disagree
Bangladesh	99DOTS	Male	65 or older	Hired Worker	Secondary School		Yes	Checked	Unchecked	Unchecked	Unchecked	No	Sometimes	Yes																Strongly agree	Agree	Agree	Strongly agree	Disagree	Strongly agree	Strongly agree	Strongly agree	Strongly agree	Strongly agree	Strongly agree	Strongly agree	Agree
Bangladesh	99DOTS	Male	65 or older	Hired Worker	Post-Secondary School		Yes	Checked	Unchecked	Unchecked	Unchecked	Yes	Sometimes	Yes																Strongly agree	Agree	Strongly disagree	Strongly disagree	Strongly agree	Strongly agree	Strongly agree	Strongly disagree	Strongly agree	Agree	Agree	Agree	Strongly disagree
Bangladesh	99DOTS	Male	65 or older	Hired Worker	Post-Secondary School		Yes	Checked	Unchecked	Unchecked	Unchecked	No	Sometimes	No																Strongly agree	Strongly agree	Strongly disagree	Strongly agree	Strongly agree	Strongly agree	Strongly agree	Strongly disagree	Strongly agree	Strongly agree	Strongly agree	Strongly agree	Strongly disagree
Bangladesh	99DOTS	Male	65 or older	Hired Worker	Primary School		Yes	Checked	Unchecked	Unchecked	Unchecked	No	Never	Yes																Strongly agree	Strongly agree	Strongly agree	Strongly agree	Agree	Agree	Strongly agree	Disagree	Disagree	Strongly agree	Strongly agree	Agree	Agree
Bangladesh	99DOTS	Male	65 or older	Hired Worker	Post-Secondary School		Yes	Checked	Unchecked	Unchecked	Unchecked	No	Sometimes	Yes																Agree	Strongly agree	Strongly agree	Agree	Strongly agree	Agree	Disagree	Strongly agree	Strongly agree	Agree	Strongly agree	Strongly agree	Strongly agree
Bangladesh	99DOTS	Male	65 or older	Hired Worker	Post-Secondary School		Yes	Checked	Unchecked	Unchecked	Unchecked	No	Sometimes	No																Strongly agree	Agree	Strongly disagree	Strongly disagree	Agree	Strongly agree	Agree	Disagree	Strongly agree	Agree	Agree	Agree	Strongly disagree
Bangladesh	99DOTS	Male	65 or older	Hired Worker	Secondary School		Yes	Checked	Unchecked	Unchecked	Unchecked	No	Sometimes	No																Strongly agree	Strongly agree	Disagree	Disagree	Strongly agree	Strongly agree	Strongly disagree	Strongly disagree	Strongly agree	Strongly agree	Strongly agree	Strongly agree	Strongly disagree
Bangladesh	99DOTS	Male	65 or older	Hired Worker	Post-Secondary School		Yes	Checked	Unchecked	Unchecked	Unchecked	No	Sometimes	No																Strongly agree	Strongly agree	Strongly disagree	Strongly agree	Strongly disagree	Strongly agree	Strongly agree	Strongly disagree	Strongly agree	Strongly agree	Strongly agree	Strongly agree	Strongly disagree
Bangladesh	99DOTS	Male	35 to 44	Self-employed	No schooling		Yes	Checked	Unchecked	Unchecked	Unchecked	No	Never	Yes																Strongly agree	Strongly agree	Agree	Strongly agree	Strongly agree	Strongly agree	Strongly agree	Strongly agree	Agree	Agree	Strongly agree	Strongly agree	Disagree
Bangladesh	99DOTS	Male	55 to 64	Hired Worker	Post-Secondary School		Yes	Checked	Unchecked	Unchecked	Unchecked	Yes	Sometimes	No																Strongly agree	Strongly agree	Disagree	Disagree	Strongly agree	Strongly agree	Strongly disagree	Strongly disagree	Strongly agree	Strongly agree	Strongly agree	Strongly agree	Strongly disagree
Bangladesh	99DOTS	Female	15 to 24	Other	Secondary School		Yes	Checked	Unchecked	Unchecked	Unchecked	Yes	Sometimes	No																Strongly agree	Strongly agree	Strongly disagree	Strongly disagree	Strongly agree	Strongly agree	Strongly agree	Strongly disagree	Strongly agree	Strongly agree	Strongly agree	Strongly agree	Strongly disagree
Bangladesh	99DOTS	Female	25 to 34	Student	Post-Secondary School		Yes	Checked	Unchecked	Unchecked	Unchecked	Yes	Sometimes	Yes																Strongly agree	Strongly agree	Strongly agree	Strongly agree	Strongly agree	Strongly agree	Agree	Strongly agree	Strongly agree	Agree	Strongly agree	Strongly agree	Strongly agree
Bangladesh	99DOTS	Male	65 or older	Hired Worker	Secondary School		Yes	Checked	Unchecked	Unchecked	Unchecked	Yes	Sometimes	Yes																Strongly agree	Strongly agree	Agree	Strongly agree	Strongly agree	Agree	Strongly agree	Strongly agree	Agree	Strongly agree	Strongly agree	Agree	Strongly agree
Bangladesh	99DOTS	Female	35 to 44	Student	Secondary School		Yes	Checked	Unchecked	Unchecked	Unchecked	No	Sometimes	Yes																Strongly agree	Strongly agree	Strongly disagree	Strongly disagree	Strongly agree	Strongly agree	Strongly disagree	Strongly disagree	Strongly agree	Strongly agree	Strongly agree	Strongly agree	Strongly disagree
Bangladesh	99DOTS	Female	65 or older	Student	No schooling		Yes	Unchecked	Checked	Unchecked	Unchecked	Yes	Sometimes	No																Strongly agree	Strongly agree	Strongly disagree	Strongly disagree	Strongly agree	Strongly agree	Strongly disagree	Strongly disagree	Strongly disagree	Strongly agree	Strongly agree	Strongly agree	Strongly disagree
Ukraine	EveriMed	Male	65 or older	Hired Worker	Secondary School	More than 3 minutes	Yes	Checked	Unchecked	Unchecked	Unchecked	No	Always	No						No						More than 60 minutes	No		6 to 15 times	Strongly agree	Agree	Disagree	Disagree	Strongly agree	Strongly agree	Strongly agree	Strongly disagree	Disagree	Strongly agree	Agree	Agree	Disagree
Ukraine	EveriMed	Male	35 to 44	Unemployed	Secondary School	More than 3 minutes	Yes	Checked	Unchecked	Unchecked	Unchecked	Yes	Always	No						No						0 to 30 minutes	No		1 to 5 times	Strongly agree	Strongly agree	Agree	Disagree	Agree	Strongly agree	Strongly agree	Strongly disagree	Strongly agree	Strongly agree	Strongly agree	Strongly agree	Strongly disagree
Ukraine	EveriMed	Male	55 to 64	Hired Worker	Secondary School	Less than 1 minute	Yes	Checked	Unchecked	Unchecked	Unchecked	No	Always	Yes	Checked	Unchecked	Unchecked	Unchecked	Unchecked	No						More than 60 minutes	No			Strongly agree	Strongly agree	Strongly agree	Disagree	Strongly agree	Strongly agree	Strongly agree	Agree	Strongly agree	Strongly agree	Agree	Strongly agree	Strongly agree
Ukraine	EveriMed	Female	45 to 54	Hired Worker	Secondary School	More than 3 minutes	Yes	Checked	Unchecked	Unchecked	Unchecked	Yes	Always	Yes	Checked	Unchecked	Unchecked	Unchecked	Unchecked	Yes	Unchecked	Unchecked	Unchecked	Unchecked	Checked	0 to 30 minutes	No		1 to 5 times	Strongly agree	Agree	Strongly agree	Strongly disagree	Strongly disagree	Strongly agree	Strongly agree	Strongly disagree	Strongly agree	Strongly agree	Strongly agree	Strongly agree	Strongly agree
Ukraine	EveriMed	Female	35 to 44	Unemployed	Secondary School	More than 3 minutes	Yes	Checked	Unchecked	Unchecked	Unchecked	Yes	Sometimes	Yes	Checked	Unchecked	Unchecked	Unchecked	Unchecked	No						30 to 60 minutes	No		1 to 5 times	Strongly agree	Strongly disagree	Strongly agree	Disagree	Strongly disagree	Strongly agree	Strongly agree	Strongly disagree	Strongly agree	Strongly agree	Disagree	Strongly disagree	Disagree
Ukraine	EveriMed	Female	35 to 44	Unemployed	Secondary School	Less than 1 minute	Yes	Checked	Unchecked	Unchecked	Unchecked	Yes	Sometimes	No						No						More than 60 minutes	No		1 to 5 times	Strongly agree	Strongly disagree	Agree	Strongly disagree	Strongly disagree	Strongly agree	Agree	Strongly disagree	Strongly agree	Agree	Strongly agree	Agree	Strongly agree
Ukraine	EveriMed	Male	25 to 34	Self-employed	Secondary School	Less than 1 minute	Yes	Checked	Unchecked	Unchecked	Unchecked	Yes	Sometimes	Yes	Unchecked	Unchecked	Unchecked	Checked	Unchecked	No						More than 60 minutes	No		1 to 5 times	Agree	Strongly disagree	Agree	Disagree	Strongly disagree	Agree	Agree	Agree	Strongly agree	Disagree	Disagree	Strongly disagree	Strongly disagree
Ukraine	EveriMed	Female	15 to 24	Unemployed	Secondary School	Less than 1 minute	Yes	Checked	Unchecked	Unchecked	Unchecked	Yes	Always	Yes	Unchecked	Unchecked	Checked	Unchecked	Unchecked	No						0 to 30 minutes	No		1 to 5 times	Strongly agree	Strongly agree	Agree	Strongly disagree	Strongly disagree	Strongly agree	Strongly agree	Strongly disagree	Strongly agree	Strongly disagree	Disagree	Strongly agree	Strongly disagree
Ukraine	EveriMed	Female	35 to 44	Unemployed	Post-Secondary School	More than 3 minutes	Yes	Checked	Unchecked	Unchecked	Unchecked	No	Always	Yes	Unchecked	Unchecked	Unchecked	Unchecked	Unchecked	No						0 to 30 minutes	No		1 to 5 times	Strongly agree	Disagree	Strongly agree	Disagree	Strongly disagree	Strongly agree	Agree	Strongly disagree	Strongly agree	Agree	Disagree	Strongly agree	Strongly agree
Ukraine	EveriMed	Male	65 or older	Unemployed	Secondary School	More than 3 minutes	Yes	Checked	Unchecked	Unchecked	Unchecked	Yes	Always	No						No						More than 60 minutes	No		1 to 5 times	Strongly agree	Strongly agree	Disagree	Disagree	Disagree	Strongly agree	Strongly agree	Strongly disagree	Strongly agree	Strongly agree	Strongly agree	Strongly agree	Strongly disagree
Ukraine	EveriMed	Female	45 to 54	Unemployed	Secondary School	More than 3 minutes	Yes	Checked	Unchecked	Unchecked	Unchecked	Yes	Never	Yes	Unchecked	Unchecked	Checked	Unchecked	Unchecked	No						0 to 30 minutes	No		1 to 5 times	Strongly agree	Strongly agree	Strongly disagree	Strongly agree	Strongly agree	Strongly agree	Strongly agree	Strongly disagree	Strongly agree	Strongly agree	Strongly agree	Strongly agree	Strongly agree
Ukraine	EveriMed	Female	15 to 24	Unemployed	Secondary School	More than 3 minutes	Yes	Unchecked	Checked	Unchecked	Unchecked	No	Sometimes	No						Yes	Checked	Unchecked	Unchecked	Unchecked	Unchecked	30 to 60 minutes	No		1 to 5 times	Strongly agree	Strongly agree	Disagree	Strongly agree	Agree	Strongly agree	Strongly agree	Strongly disagree	Strongly agree	Strongly agree	Strongly agree	Strongly agree	Strongly disagree
Ukraine	EveriMed	Male	25 to 34	Self-employed	Secondary School	More than 3 minutes	Yes	Checked	Unchecked	Unchecked	Unchecked	Yes	Always	No						Yes	Unchecked	Unchecked	Unchecked	Unchecked	Unchecked	30 to 60 minutes	No			Strongly agree	Agree	Strongly agree	Strongly disagree	Strongly disagree	Strongly agree	Strongly disagree	Strongly disagree	Strongly agree	Strongly agree	Agree	Strongly agree	Strongly disagree
Ukraine	EveriMed	Male	45 to 54	Hired Worker	Post-Secondary School	Less than 1 minute	Yes	Checked	Unchecked	Unchecked	Unchecked	Yes	Always	No						No						0 to 30 minutes	No		1 to 5 times	Strongly agree	Strongly agree	Strongly disagree	Strongly agree	Disagree	Strongly agree	Strongly agree	Strongly disagree	Strongly agree	Strongly agree	Strongly agree	Strongly agree	Strongly disagree
Ukraine	EveriMed	Male	55 to 64	Unemployed	Secondary School	More than 3 minutes	Yes	Checked	Unchecked	Unchecked	Unchecked	No	Always	No						No						30 to 60 minutes	No		1 to 5 times	Strongly agree	Disagree	Disagree	Disagree	Strongly disagree	Strongly agree	Strongly agree	Strongly disagree	Strongly agree	Strongly agree	Strongly agree	Strongly agree	Strongly disagree
Ukraine	EveriMed	Female	45 to 54	Hired Worker	Secondary School	Less than 1 minute	Yes	Checked	Unchecked	Unchecked	Unchecked	No	Always	No												30 to 60 minutes	No		1 to 5 times	Agree	Strongly disagree	Strongly disagree	Disagree	Strongly disagree	Strongly disagree	Strongly disagree	Strongly disagree	Strongly disagree	Strongly disagree	Strongly disagree	Strongly disagree	Strongly disagree
Ukraine	EveriMed	Male	35 to 44	Unemployed	Secondary School	More than 3 minutes	Yes	Checked	Unchecked	Unchecked	Unchecked	Yes	Always	Yes	Checked	Unchecked	Unchecked	Unchecked	Unchecked	No						30 to 60 minutes	No		1 to 5 times	Strongly agree	Strongly agree	Strongly disagree	Strongly agree	Strongly agree	Strongly agree	Strongly agree	Strongly disagree	Strongly agree	Strongly agree	Strongly agree	Strongly agree	Strongly disagree
Ukraine	EveriMed	Male	35 to 44	Hired Worker	Secondary School	Less than 1 minute	Yes	Checked	Unchecked	Unchecked	Unchecked	Yes	Always	No						Yes	Checked	Unchecked	Unchecked	Unchecked	Unchecked	30 to 60 minutes	No		1 to 5 times	Strongly agree	Strongly agree	Disagree	Agree		Strongly agree	Strongly agree	Strongly disagree	Strongly agree	Agree	Strongly agree	Strongly agree	Strongly agree
Ukraine	EveriMed	Male	35 to 44	Unemployed	Secondary School	More than 3 minutes	Yes	Checked	Unchecked	Unchecked	Unchecked	No	Always	No						No						0 to 30 minutes	No		1 to 5 times	Strongly agree	Strongly agree	Agree	Disagree	Disagree	Strongly agree	Strongly agree	Strongly disagree	Strongly agree	Strongly agree	Strongly agree	Strongly agree	Strongly disagree
Ukraine	EveriMed	Male	55 to 64	Unemployed	Secondary School	Less than 1 minute	Yes	Checked	Unchecked	Unchecked	Unchecked	No	Sometimes	Yes	Checked	Unchecked	Unchecked	Unchecked	Unchecked	No						0 to 30 minutes	No		1 to 5 times	Strongly agree	Strongly disagree	Strongly disagree	Strongly agree	Strongly agree	Strongly agree	Agree	Strongly disagree	Strongly agree	Agree	Disagree	Strongly agree	Strongly disagree
Ukraine	EveriMed	Male	25 to 34	Hired Worker	Secondary School	Less than 1 minute	Yes	Checked	Unchecked	Unchecked	Unchecked	Yes	Always	Yes	Unchecked	Unchecked	Checked	Unchecked	Unchecked	No						More than 60 minutes	No		1 to 5 times	Strongly agree	Strongly agree	Strongly disagree	Agree	Strongly agree	Strongly agree	Strongly agree	Strongly disagree	Strongly agree	Strongly agree	Strongly agree	Strongly agree	Strongly disagree
Ukraine	EveriMed	Female	45 to 54	Unemployed	Secondary School	More than 3 minutes	Yes	Checked	Unchecked	Unchecked	Unchecked	No	Always	No						No						More than 60 minutes	No			Strongly agree	Strongly agree	Strongly agree	Strongly disagree	Strongly disagree	Strongly agree	Strongly agree	Strongly disagree	Strongly agree	Strongly agree	Strongly agree	Strongly agree	Strongly disagree
Ukraine	EveriMed	Female	45 to 54	Unemployed	Secondary School	Less than 1 minute	Yes	Checked	Unchecked	Unchecked	Unchecked	Yes	Always	Yes	Checked	Unchecked	Unchecked	Unchecked	Unchecked	No						30 to 60 minutes	No		1 to 5 times	Strongly agree	Agree	Strongly disagree	Strongly agree	Disagree	Strongly agree	Strongly agree	Strongly disagree	Strongly agree	Agree	Agree	Agree	Strongly disagree
Ukraine	EveriMed	Female	25 to 34	Hired Worker	Secondary School	Less than 1 minute	Yes	Checked	Unchecked	Unchecked	Unchecked	Yes	Always	Yes	Unchecked	Unchecked	Unchecked	Unchecked	Unchecked	No						0 to 30 minutes	No		1 to 5 times	Strongly agree	Strongly agree	Disagree	Disagree	Strongly disagree	Strongly agree	Strongly agree	Strongly disagree	Strongly agree	Strongly agree	Strongly agree	Strongly agree	Strongly agree
Ukraine	EveriMed	Female	45 to 54	Unemployed	Secondary School	More than 3 minutes	Yes	Checked	Unchecked	Unchecked	Unchecked	Yes	Always	Yes	Unchecked	Unchecked	Unchecked	Unchecked	Unchecked	No						0 to 30 minutes	No		1 to 5 times	Strongly agree	Strongly agree	Strongly agree	Disagree	Agree	Strongly agree	Strongly agree	Strongly disagree	Strongly agree	Strongly agree	Strongly agree	Strongly agree	Strongly disagree
Ukraine	EveriMed	Female	35 to 44	Hired Worker	Secondary School	More than 3 minutes	Yes	Checked	Unchecked	Unchecked	Unchecked	Yes	Sometimes	Yes	Unchecked	Unchecked	Unchecked	Unchecked	Checked	Yes	Checked	Unchecked	Unchecked	Unchecked	Unchecked	More than 60 minutes	No		1 to 5 times	Strongly agree	Strongly disagree	Strongly agree	Strongly disagree	Strongly disagree	Strongly agree	Strongly agree	Strongly disagree	Strongly agree	Agree	Agree	Strongly disagree	Strongly agree
Ukraine	EveriMed	Male	55 to 64	Hired Worker	Secondary School	Less than 1 minute	Yes	Checked	Unchecked	Unchecked	Unchecked	No	Always	No						No						30 to 60 minutes	No			Strongly agree	Strongly agree	Strongly disagree	Strongly agree	Disagree	Strongly agree	Strongly disagree	Strongly disagree	Strongly agree	Strongly agree	Strongly agree	Strongly agree	Strongly disagree
Ukraine	EveriMed	Male	65 or older	Unemployed	Post-Secondary School	More than 3 minutes	Yes	Checked	Unchecked	Unchecked	Unchecked	No	Always	No						No						30 to 60 minutes	No			Strongly agree	Strongly disagree	Disagree	Strongly agree	Disagree	Strongly agree	Strongly agree	Strongly disagree	Strongly agree	Strongly agree	Agree	Agree	Strongly disagree
Ukraine	EveriMed	Female	25 to 34	Hired Worker	Secondary School	Less than 1 minute	Yes	Unchecked	Checked	Unchecked	Unchecked	Yes	Sometimes	Yes	Unchecked	Unchecked	Unchecked	Checked	Unchecked	Yes	Unchecked	Unchecked	Unchecked	Unchecked	Unchecked	30 to 60 minutes	No		1 to 5 times	Strongly agree	Strongly agree	Agree	Strongly agree	Strongly agree	Strongly agree	Strongly agree	Disagree	Strongly agree	Strongly agree	Agree	Agree	Strongly disagree
Ukraine	EveriMed	Female	55 to 64	Unemployed	Secondary School	Less than 1 minute	Yes	Checked	Unchecked	Unchecked	Unchecked	Yes	Sometimes	No						No						0 to 30 minutes	No		1 to 5 times	Strongly agree	Agree	Strongly agree	Strongly disagree	Strongly disagree	Strongly agree	Strongly agree	Strongly disagree	Strongly agree	Strongly agree	Strongly agree	Strongly agree	Strongly agree
Ukraine	EveriMed	Male	35 to 44	Hired Worker	Secondary School	Less than 1 minute	Yes	Checked	Unchecked	Unchecked	Unchecked	No	Sometimes	No						No						0 to 30 minutes	No		1 to 5 times	Strongly agree	Strongly agree	Agree	Disagree	Disagree	Strongly agree	Strongly agree	Strongly disagree	Strongly agree	Strongly agree	Strongly agree	Strongly agree	Agree
Ukraine	EveriMed	Female	35 to 44	Unemployed	Secondary School		Yes	Checked	Unchecked	Unchecked	Unchecked	No	Always	Yes	Checked	Unchecked	Unchecked	Unchecked	Unchecked	Yes	Unchecked	Checked	Unchecked	Unchecked	Unchecked	More than 60 minutes	No		1 to 5 times	Disagree	Agree	Strongly disagree	Disagree	Strongly agree	Agree	Strongly agree	Strongly disagree	Strongly agree	Strongly agree	Strongly agree	Strongly agree	Disagree
Ukraine	EveriMed	Male	35 to 44	Hired Worker	Secondary School	More than 3 minutes	Yes	Checked	Unchecked	Unchecked	Unchecked	Yes	Always	No						No						More than 60 minutes	No		1 to 5 times	Strongly agree	Agree	Disagree	Strongly agree	Strongly agree	Agree	Strongly agree	Strongly disagree	Strongly agree	Strongly agree	Strongly agree	Strongly agree	Strongly disagree
Ukraine	EveriMed	Female	25 to 34	Unemployed	Secondary School	More than 3 minutes	Yes	Checked	Unchecked	Unchecked	Unchecked	No	Sometimes	Yes	Checked	Unchecked	Unchecked	Unchecked	Unchecked	No						0 to 30 minutes	No		1 to 5 times	Agree	Disagree	Strongly agree	Disagree	Disagree	Strongly agree	Agree	Strongly disagree	Strongly agree	Strongly agree	Agree	Strongly agree	Strongly disagree
Ukraine	EveriMed	Female	25 to 34	Unemployed	Secondary School	More than 3 minutes	Yes	Checked	Unchecked	Unchecked	Unchecked	Yes	Sometimes	Yes	Unchecked	Unchecked	Checked	Unchecked	Unchecked	No						0 to 30 minutes	Yes	Checked	1 to 5 times	Strongly agree	Strongly agree	Strongly disagree	Strongly agree	Strongly agree	Strongly agree	Strongly agree	Strongly disagree	Strongly agree	Strongly agree	Strongly agree	Strongly agree	Strongly disagree
Ukraine	EveriMed	Male	45 to 54	Hired Worker	Secondary School	Less than 1 minute	Yes	Checked	Unchecked	Unchecked	Unchecked	Yes	Always	No						Yes	Unchecked	Checked	Unchecked	Unchecked	Unchecked	0 to 30 minutes	No		1 to 5 times	Strongly agree	Strongly agree	Strongly disagree	Strongly agree	Strongly agree	Strongly agree	Strongly agree	Strongly disagree	Strongly agree	Agree	Strongly agree	Strongly agree	Strongly disagree
Ukraine	EveriMed	Female	35 to 44	Unemployed	Post-Secondary School	More than 3 minutes	Yes	Checked	Unchecked	Unchecked	Unchecked	Yes	Always	No						No						30 to 60 minutes	No		1 to 5 times	Strongly agree	Strongly agree	Agree	Disagree	Agree	Strongly agree	Strongly agree	Agree	Strongly agree	Strongly agree	Strongly agree	Strongly disagree	Disagree
Ukraine	EveriMed	Female	55 to 64	Unemployed	Secondary School	More than 3 minutes	Yes	Checked	Unchecked	Unchecked	Unchecked	Yes	Always	Yes	Unchecked	Unchecked	Unchecked	Unchecked	Unchecked	No						More than 60 minutes	No		1 to 5 times	Strongly agree	Strongly agree	Strongly disagree	Strongly agree	Disagree	Strongly agree	Strongly agree	Strongly disagree	Strongly agree	Strongly agree	Strongly agree	Strongly agree	Strongly disagree
Ukraine	EveriMed	Female	35 to 44	Unemployed	Secondary School	More than 3 minutes	Yes	Checked	Unchecked	Unchecked	Unchecked	No	Always	No						No						0 to 30 minutes	No		1 to 5 times	Strongly agree	Agree	Strongly disagree	Agree	Strongly agree	Strongly agree	Strongly agree	Strongly disagree	Strongly agree	Agree	Strongly agree	Strongly agree	Disagree
Ukraine	EveriMed	Female	35 to 44	Unemployed	Secondary School	More than 3 minutes	Yes	Checked	Unchecked	Unchecked	Unchecked	Yes	Always	Yes	Checked	Unchecked	Unchecked	Unchecked	Unchecked	No						More than 60 minutes	No		1 to 5 times	Strongly agree	Strongly disagree	Strongly agree	Strongly disagree	Strongly disagree	Agree	Disagree	Strongly disagree	Strongly agree	Disagree	Strongly disagree	Strongly disagree	Strongly agree
Ukraine	EveriMed	Female	35 to 44	Unemployed	Secondary School	More than 3 minutes	Yes	Checked	Unchecked	Unchecked	Unchecked	Yes	Sometimes	No						No						0 to 30 minutes	No		1 to 5 times	Agree	Disagree	Agree	Strongly agree	Disagree	Strongly agree	Disagree	Strongly disagree	Strongly disagree	Agree	Disagree	Disagree	Agree
Ukraine	EveriMed	Female	45 to 54	Unemployed	Secondary School	More than 3 minutes	Yes	Checked	Unchecked	Unchecked	Unchecked	No	Never	Yes	Checked	Unchecked	Unchecked	Unchecked	Unchecked	No						30 to 60 minutes	Yes	Checked	1 to 5 times	Strongly agree	Strongly agree	Strongly disagree	Strongly agree	Strongly agree	Strongly agree	Strongly agree	Strongly disagree	Strongly agree	Strongly agree	Strongly agree	Strongly agree	Strongly agree
Ukraine	EveriMed	Male	55 to 64	Hired Worker	Secondary School	Less than 1 minute	Yes	Checked	Unchecked	Unchecked	Unchecked	Yes	Always	Yes	Unchecked	Unchecked	Checked	Unchecked	Unchecked	No						More than 60 minutes	No		1 to 5 times	Agree	Agree	Strongly agree	Strongly disagree	Strongly disagree	Disagree	Agree	Disagree	Disagree	Disagree	Disagree	Disagree	Agree
Ukraine	EveriMed	Male	55 to 64	Unemployed	Secondary School	Less than 1 minute	Yes	Checked	Unchecked	Unchecked	Unchecked	No	Always	No						No						30 to 60 minutes	Yes	Checked	1 to 5 times	Strongly agree	Disagree	Strongly disagree	Strongly disagree	Strongly agree	Disagree	Strongly agree	Strongly agree	Strongly agree	Disagree	Strongly agree	Strongly agree	Strongly disagree
Ukraine	EveriMed	Male	55 to 64	Unemployed	Secondary School	Less than 1 minute	Yes	Checked	Unchecked	Unchecked	Unchecked	Yes	Always	No						No						0 to 30 minutes	No		1 to 5 times	Agree	Strongly agree	Strongly disagree	Strongly agree	Strongly agree	Strongly agree	Agree	Strongly disagree	Strongly agree	Strongly agree	Strongly agree	Strongly agree	Strongly disagree
Ukraine	EveriMed	Female	55 to 64	Unemployed	Secondary School	More than 3 minutes	Yes	Checked	Unchecked	Unchecked	Unchecked	Yes	Not Applicable	No						Yes	Unchecked	Checked	Unchecked	Unchecked	Unchecked	30 to 60 minutes	No		1 to 5 times	Disagree	Strongly agree	Strongly agree	Disagree	Disagree	Agree	Strongly agree	Strongly disagree	Agree	Disagree	Agree	Strongly agree	Strongly disagree
Ukraine	EveriMed	Female	35 to 44	Hired Worker	Secondary School	Less than 1 minute	Yes	Checked	Unchecked	Unchecked	Unchecked	Yes	Always	No						Yes	Unchecked	Unchecked	Checked	Unchecked	Unchecked	0 to 30 minutes	No		1 to 5 times	Strongly agree	Strongly agree	Strongly agree	Disagree	Disagree	Strongly agree	Strongly agree	Strongly disagree	Strongly agree	Strongly agree	Strongly agree	Strongly agree	Strongly agree
Ukraine	EveriMed	Male	45 to 54	Hired Worker	Secondary School	More than 3 minutes	Yes	Checked	Unchecked	Unchecked	Unchecked	No	Always	Yes	Unchecked	Unchecked	Checked	Unchecked	Unchecked	No						More than 60 minutes	No		1 to 5 times	Strongly agree	Strongly disagree	Strongly disagree	Strongly agree	Strongly agree	Strongly agree	Agree	Strongly disagree	Strongly agree	Strongly agree	Strongly disagree	Strongly agree	Strongly agree
Ukraine	EveriMed	Female	45 to 54	Unemployed	Secondary School	More than 3 minutes	Yes	Checked	Unchecked	Unchecked	Unchecked	Yes	Always	No						No						0 to 30 minutes	No			Strongly agree	Strongly agree	Strongly agree	Strongly disagree	Disagree	Agree	Strongly agree	Strongly disagree	Strongly agree	Agree	Agree	Agree	Agree
Ukraine	EveriMed	Female	25 to 34	Hired Worker	Post-Secondary School	Less than 1 minute	Yes	Checked	Unchecked	Unchecked	Unchecked	Yes	Always	Yes	Unchecked	Unchecked	Unchecked	Unchecked	Unchecked	No						0 to 30 minutes	No			Strongly agree	Strongly agree	Strongly disagree	Agree	Disagree	Strongly agree	Strongly agree	Strongly disagree	Agree	Strongly agree	Strongly agree	Strongly agree	Strongly disagree
Ukraine	EveriMed	Female	15 to 24	Hired Worker	Secondary School	Less than 1 minute	Yes	Checked	Unchecked	Unchecked	Unchecked	Yes	Sometimes	Yes	Unchecked	Unchecked	Unchecked	Unchecked	Unchecked	No						More than 60 minutes	No		1 to 5 times	Strongly agree	Strongly agree	Strongly disagree	Strongly agree	Strongly agree	Strongly agree	Strongly agree	Strongly disagree	Strongly agree	Strongly agree	Strongly agree	Strongly agree	Strongly disagree
Ukraine	EveriMed	Male	25 to 34	Self-employed	Secondary School	Less than 1 minute	Yes	Checked	Unchecked	Unchecked	Unchecked	Yes	Sometimes	No						Yes	Unchecked	Checked	Unchecked	Unchecked	Unchecked	30 to 60 minutes	No		1 to 5 times	Strongly agree	Strongly disagree	Strongly agree	Disagree	Disagree	Agree	Strongly agree	Strongly disagree	Strongly agree	Disagree	Disagree	Disagree	Disagree
Ukraine	EveriMed	Male	45 to 54	Hired Worker	Secondary School	Less than 1 minute	Yes	Checked	Unchecked	Unchecked	Unchecked	No	Always	Yes	Checked	Unchecked	Unchecked	Unchecked	Unchecked	Yes	Unchecked	Unchecked	Unchecked	Unchecked	Unchecked	More than 60 minutes	No		1 to 5 times	Strongly agree	Disagree	Strongly disagree	Strongly agree	Agree	Strongly agree	Strongly agree	Strongly disagree	Agree	Strongly agree	Strongly agree	Strongly agree	Disagree
Ukraine	EveriMed	Male	35 to 44	Hired Worker	Secondary School	More than 3 minutes	Yes	Checked	Unchecked	Unchecked	Unchecked	Yes	Sometimes	Yes	Checked	Unchecked	Checked	Unchecked	Unchecked	No						More than 60 minutes	No		6 to 15 times	Strongly agree	Disagree	Disagree	Disagree	Disagree	Disagree	Strongly disagree	Strongly disagree	Agree	Strongly disagree	Strongly disagree	Agree	Strongly disagree
Ukraine	EveriMed	Female	25 to 34	Hired Worker	Secondary School	Less than 1 minute	Yes	Checked	Unchecked	Unchecked	Unchecked	Yes		Yes	Unchecked	Checked	Unchecked	Unchecked	Unchecked	No						0 to 30 minutes	No		1 to 5 times	Strongly agree	Disagree	Strongly disagree	Strongly agree	Strongly agree	Strongly agree	Strongly agree	Strongly disagree	Strongly agree	Strongly agree	Strongly agree	Strongly agree	Strongly disagree
Ukraine	EveriMed	Female	55 to 64	Unemployed	Secondary School	More than 3 minutes	Yes	Checked	Unchecked	Unchecked	Unchecked	No	Never	Yes	Unchecked	Checked	Unchecked	Unchecked	Unchecked	Yes	Checked	Unchecked	Unchecked	Unchecked	Unchecked	30 to 60 minutes	No		1 to 5 times	Strongly agree	Strongly agree	Disagree	Disagree	Strongly disagree	Strongly agree	Strongly agree	Strongly disagree	Strongly agree	Strongly agree	Strongly agree	Strongly agree	Strongly disagree
Ukraine	EveriMed	Male	25 to 34	Hired Worker	Post-Secondary School	More than 3 minutes	Yes	Checked	Unchecked	Unchecked	Unchecked	Yes	Always	No						No						0 to 30 minutes	No		1 to 5 times	Agree	Agree	Strongly disagree	Disagree	Agree	Strongly agree	Strongly agree	Strongly disagree	Strongly agree	Agree	Agree	Agree	Strongly disagree
Ukraine	EveriMed	Female	35 to 44	Hired Worker	Secondary School	Less than 1 minute	Yes	Checked	Unchecked	Unchecked	Unchecked	Yes	Sometimes	No						No						0 to 30 minutes	No		1 to 5 times	Strongly agree	Strongly disagree	Agree	Strongly disagree	Agree	Strongly agree	Strongly agree	Strongly disagree	Strongly agree	Strongly agree	Strongly agree	Strongly agree	Strongly agree
Ukraine	EveriMed	Female	35 to 44	Unemployed	Secondary School	More than 3 minutes	Yes	Checked	Unchecked	Unchecked	Unchecked	No	Never	No						No						30 to 60 minutes	No		1 to 5 times	Strongly agree	Strongly agree	Strongly agree	Disagree	Strongly disagree	Strongly agree	Strongly agree	Strongly agree	Strongly agree	Strongly agree	Strongly agree	Strongly disagree	Agree
Ukraine	EveriMed	Female	35 to 44	Unemployed	Secondary School	More than 3 minutes	Yes	Checked	Unchecked	Unchecked	Unchecked	No	Always	No						No						0 to 30 minutes	No		1 to 5 times	Strongly agree	Strongly agree	Disagree	Agree	Strongly agree	Strongly agree	Strongly agree	Strongly disagree	Agree	Strongly agree	Strongly agree	Strongly agree	Agree
Ukraine	EveriMed	Female	25 to 34	Unemployed	Secondary School	Less than 1 minute	Yes	Checked	Unchecked	Unchecked	Unchecked	Yes	Always	Yes	Checked	Unchecked	Unchecked	Unchecked	Unchecked	Yes	Checked	Unchecked	Unchecked	Unchecked	Unchecked	0 to 30 minutes	No			Agree	Strongly disagree	Strongly agree	Disagree	Strongly disagree	Strongly agree	Strongly agree	Strongly disagree	Agree	Disagree	Disagree	Strongly disagree	Disagree
Ukraine	EveriMed	Female	35 to 44	Unemployed	Secondary School	More than 3 minutes	Yes	Checked	Unchecked	Unchecked	Unchecked	No	Never	No						No						30 to 60 minutes	No		1 to 5 times	Strongly agree	Strongly agree	Strongly agree	Strongly disagree	Strongly disagree	Strongly agree	Strongly agree	Strongly disagree	Strongly agree	Strongly agree	Strongly agree	Strongly agree	Strongly agree
Ukraine	EveriMed	Female	35 to 44	Unemployed	Secondary School	More than 3 minutes	Yes	Checked	Unchecked	Unchecked	Unchecked	No	Never	No						No						More than 60 minutes	No		1 to 5 times	Strongly agree	Strongly agree	Strongly disagree	Strongly disagree	Strongly agree	Strongly agree	Strongly agree	Strongly disagree	Strongly agree	Strongly agree	Strongly agree	Strongly agree	Strongly disagree
Ukraine	EveriMed	Female	35 to 44	Unemployed	Secondary School	Less than 1 minute	Yes	Checked	Unchecked	Unchecked	Unchecked	Yes	Sometimes	No						No						30 to 60 minutes	No		1 to 5 times	Strongly agree	Strongly agree	Strongly disagree	Strongly agree	Strongly disagree	Strongly agree	Strongly agree	Strongly disagree	Strongly agree	Strongly agree	Strongly agree	Strongly agree	Strongly disagree
Ukraine	EveriMed	Male	45 to 54	Unemployed	Secondary School	More than 3 minutes	Yes	Checked	Unchecked	Unchecked	Unchecked	Yes	Never	Yes	Unchecked	Checked	Unchecked	Unchecked	Unchecked	No						30 to 60 minutes	Yes	Checked	1 to 5 times	Strongly agree	Disagree	Disagree	Agree	Strongly disagree	Strongly agree	Strongly disagree	Disagree	Strongly agree	Strongly agree	Disagree	Disagree	Strongly disagree
Ukraine	EveriMed	Female	45 to 54	Hired Worker	Secondary School	More than 3 minutes	Yes	Checked	Unchecked	Unchecked	Unchecked	No	Sometimes	No						No						30 to 60 minutes	No			Strongly agree	Strongly agree	Strongly agree	Strongly disagree	Strongly disagree	Strongly agree	Strongly agree	Strongly disagree	Strongly agree	Strongly agree	Strongly agree	Strongly agree	Strongly disagree
Ukraine	EveriMed	Male	65 or older	Unemployed	Post-Secondary School	Less than 1 minute	Yes	Checked	Unchecked	Unchecked	Unchecked	No	Always	Yes	Unchecked	Unchecked	Unchecked	Unchecked	Unchecked	No						30 to 60 minutes	No		1 to 5 times	Strongly agree	Strongly agree	Strongly disagree	Disagree	Disagree	Strongly agree	Strongly agree	Strongly disagree	Strongly agree	Strongly agree	Strongly agree	Strongly agree	Strongly disagree
Ukraine	EveriMed	Male	35 to 44	Hired Worker	Post-Secondary School	More than 3 minutes	Yes	Checked	Unchecked	Unchecked	Unchecked	Yes	Always	Yes	Unchecked	Checked	Unchecked	Unchecked	Unchecked	No						30 to 60 minutes	No		1 to 5 times	Strongly agree	Disagree	Disagree	Strongly agree	Disagree	Strongly agree	Agree	Disagree	Strongly agree	Strongly agree	Agree	Strongly agree	Strongly disagree
Ukraine	EveriMed	Male	35 to 44	Hired Worker	Secondary School	More than 3 minutes	Yes	Unchecked	Checked	Unchecked	Unchecked	No	Always	No						No						30 to 60 minutes	No			Agree	Strongly agree	Disagree	Strongly agree	Strongly disagree	Strongly agree	Strongly agree	Strongly disagree	Strongly agree	Agree	Strongly agree	Strongly agree	Strongly disagree
Ukraine	EveriMed	Male	25 to 34	Hired Worker	Secondary School	More than 3 minutes	Yes	Checked	Unchecked	Unchecked	Unchecked	No	Sometimes	No						No						More than 60 minutes	No		1 to 5 times	Strongly agree	Strongly disagree	Agree	Strongly disagree	Strongly disagree	Strongly agree	Strongly disagree	Strongly disagree	Strongly agree	Strongly agree	Agree	Agree	Strongly disagree
Ukraine	EveriMed	Male	55 to 64	Unemployed	Secondary School	Less than 1 minute	Yes	Checked	Unchecked	Unchecked	Unchecked	Yes	Always	Yes	Checked	Unchecked	Unchecked	Unchecked	Unchecked	No						0 to 30 minutes	No		1 to 5 times	Strongly agree	Disagree	Strongly disagree	Strongly agree	Strongly agree	Strongly agree	Strongly agree	Strongly disagree	Strongly agree	Strongly agree	Strongly agree	Strongly agree	Strongly disagree
Ukraine	EveriMed	Female	35 to 44	Hired Worker	Post-Secondary School	Less than 1 minute	Yes	Checked	Unchecked	Unchecked	Unchecked	Yes	Always	Yes	Unchecked	Unchecked	Checked	Unchecked	Unchecked	No						0 to 30 minutes	No		1 to 5 times	Strongly agree	Strongly disagree	Strongly agree	Disagree	Strongly disagree	Strongly agree	Strongly agree	Strongly disagree	Strongly agree	Strongly agree	Strongly agree	Disagree	Disagree
Ukraine	EveriMed	Male	45 to 54	Unemployed	Secondary School	Less than 1 minute	Yes	Checked	Unchecked	Unchecked	Unchecked	Yes	Never	No						No						More than 60 minutes	No		1 to 5 times	Strongly agree	Strongly agree	Strongly agree	Disagree	Strongly disagree	Strongly agree	Strongly agree	Strongly disagree	Agree	Strongly agree	Strongly agree	Strongly agree	Strongly disagree
Ukraine	EveriMed	Male	35 to 44	Self-employed	Secondary School	Less than 1 minute	Yes	Checked	Unchecked	Unchecked	Unchecked	Yes	Always	No						No						0 to 30 minutes	No		1 to 5 times	Strongly agree	Strongly agree	Strongly disagree	Strongly disagree	Strongly agree	Strongly agree	Strongly agree	Strongly disagree	Strongly disagree	Strongly agree	Strongly disagree	Strongly disagree	Strongly disagree
Ukraine	EveriMed	Female	55 to 64	Unemployed	Secondary School	More than 3 minutes	Yes	Checked	Unchecked	Unchecked	Unchecked	No	Sometimes	No						No						More than 60 minutes	No		1 to 5 times	Strongly agree	Strongly disagree	Strongly agree	Disagree	Strongly disagree	Disagree	Strongly agree	Strongly disagree	Agree	Agree	Agree	Strongly disagree	Disagree
Ukraine	EveriMed	Female	25 to 34	Self-employed	Secondary School	Less than 1 minute	Yes	Checked	Unchecked	Unchecked	Unchecked	Yes	Sometimes	Yes	Unchecked	Unchecked	Checked	Unchecked	Unchecked	No						0 to 30 minutes	No		1 to 5 times	Strongly agree	Agree	Strongly agree	Strongly disagree	Strongly disagree	Strongly agree	Strongly agree	Disagree	Strongly agree	Strongly agree	Strongly agree	Agree	Disagree
Ukraine	EveriMed	Male	35 to 44	Hired Worker	Secondary School	More than 3 minutes	Yes	Checked	Unchecked	Unchecked	Unchecked	Yes	Always	Yes	Checked	Unchecked	Unchecked	Unchecked	Unchecked	No						0 to 30 minutes	No		1 to 5 times	Disagree	Strongly disagree	Disagree	Strongly disagree	Strongly agree	Strongly disagree	Strongly agree	Strongly disagree	Disagree	Agree	Disagree	Strongly disagree	Strongly disagree
Ukraine	EveriMed	Female	25 to 34	Unemployed	Secondary School	More than 3 minutes	Yes	Unchecked	Unchecked	Checked	Unchecked	Yes	Sometimes	No						No						More than 60 minutes	No			Strongly agree	Strongly agree	Strongly disagree	Strongly disagree	Strongly disagree	Strongly agree	Strongly agree	Strongly disagree	Strongly agree	Agree	Strongly agree	Strongly agree	Strongly agree
Ukraine	EveriMed	Male	35 to 44	Hired Worker	Secondary School	Less than 1 minute	Yes	Checked	Unchecked	Unchecked	Unchecked	No	Sometimes	Yes	Unchecked	Checked	Checked	Unchecked	Unchecked	No						0 to 30 minutes	No		1 to 5 times	Strongly agree	Strongly disagree	Strongly agree	Strongly agree	Strongly disagree	Strongly agree	Strongly agree	Strongly disagree	Strongly agree	Strongly agree	Strongly agree	Strongly agree	Strongly agree
Ukraine	EveriMed	Male	15 to 24	Hired Worker	Secondary School	Less than 1 minute	Yes	Checked	Unchecked	Unchecked	Unchecked	Yes	Always	No						No						30 to 60 minutes	No			Strongly agree	Strongly disagree	Strongly disagree	Strongly agree	Strongly agree	Strongly agree	Strongly agree	Strongly disagree	Strongly agree	Strongly agree	Strongly agree	Strongly agree	Strongly disagree
Ukraine	EveriMed	Male	25 to 34	Self-employed	Secondary School	More than 3 minutes	Yes	Checked	Unchecked	Unchecked	Unchecked	Yes	Sometimes	Yes	Checked	Unchecked	Unchecked	Unchecked	Unchecked	No						0 to 30 minutes	No		1 to 5 times	Strongly agree	Strongly disagree	Strongly agree	Disagree	Strongly disagree	Strongly agree	Strongly agree	Strongly disagree	Strongly agree	Agree	Agree	Agree	Strongly agree
Ukraine	EveriMed	Male	45 to 54	Hired Worker	Secondary School	Less than 1 minute	Yes	Checked	Unchecked	Unchecked	Unchecked	Yes	Sometimes	Yes	Unchecked	Unchecked	Unchecked	Unchecked	Unchecked	Yes	Checked	Unchecked	Unchecked	Unchecked	Unchecked	0 to 30 minutes	No		1 to 5 times	Agree	Strongly disagree	Disagree	Disagree	Strongly disagree	Agree	Disagree	Strongly disagree	Strongly disagree	Strongly disagree	Strongly disagree	Strongly disagree	Strongly agree
Ukraine	EveriMed	Male	15 to 24	Hired Worker	Secondary School	Less than 1 minute	Yes	Checked	Unchecked	Unchecked	Unchecked	Yes	Always	No						No						0 to 30 minutes	No		1 to 5 times	Strongly agree	Strongly agree	Strongly disagree	Strongly agree	Strongly agree	Strongly agree	Strongly agree	Strongly disagree	Strongly agree	Strongly agree	Strongly agree	Strongly agree	Strongly agree
Ukraine	EveriMed	Female	35 to 44	Unemployed	Secondary School	Less than 1 minute	Yes	Checked	Unchecked	Unchecked	Unchecked	Yes	Always	Yes	Unchecked	Unchecked	Unchecked	Unchecked	Unchecked	No						0 to 30 minutes	No		1 to 5 times	Strongly agree	Strongly agree	Agree	Strongly disagree	Disagree	Strongly agree	Strongly agree	Strongly disagree	Strongly agree	Strongly agree	Strongly agree	Strongly agree	Strongly agree
Ukraine	EveriMed	Male	55 to 64	Unemployed	Secondary School	Less than 1 minute	Yes	Checked	Unchecked	Unchecked	Unchecked	No	Always	No						No						More than 60 minutes	No		1 to 5 times	Strongly agree	Strongly agree	Strongly disagree	Strongly agree	Strongly agree	Strongly agree	Strongly agree	Strongly disagree	Strongly agree	Strongly agree	Strongly agree	Strongly agree	Disagree
Ukraine	EveriMed	Male	25 to 34	Self-employed	Secondary School	Less than 1 minute	Yes	Checked	Unchecked	Unchecked	Unchecked	Don't Know	Always	Yes	Unchecked	Unchecked	Checked	Unchecked	Unchecked	Yes	Unchecked	Unchecked	Unchecked	Unchecked	Unchecked	More than 60 minutes	No		1 to 5 times	Strongly agree	Strongly agree	Strongly disagree	Strongly agree	Strongly agree	Strongly agree	Strongly agree	Strongly disagree	Strongly agree	Strongly agree	Strongly agree	Strongly agree	Strongly disagree
Ukraine	EveriMed	Female	25 to 34	Self-employed	Post-Secondary School	Less than 1 minute	Yes	Checked	Unchecked	Unchecked	Unchecked	Yes	Always	No						No						0 to 30 minutes	No		1 to 5 times	Strongly agree		Strongly disagree	Agree	Disagree	Agree	Agree	Strongly disagree	Strongly agree	Strongly agree	Agree	Agree	Disagree
Ukraine	EveriMed	Female	45 to 54	Hired Worker	Secondary School	Less than 1 minute	Yes	Checked	Unchecked	Unchecked	Unchecked	Yes	Always	Yes	Checked	Unchecked	Unchecked	Unchecked	Unchecked	No						0 to 30 minutes	No		1 to 5 times	Strongly agree	Strongly disagree	Strongly disagree	Strongly agree	Agree	Strongly agree	Strongly agree	Strongly disagree	Strongly agree	Agree	Disagree	Strongly disagree	Disagree
Ukraine	EveriMed	Male	55 to 64	Unemployed	Secondary School	More than 3 minutes	Yes	Checked	Unchecked	Unchecked	Unchecked	No	Never	No						No						0 to 30 minutes	No			Strongly agree	Strongly agree	Strongly agree	Strongly disagree	Strongly agree	Strongly agree	Strongly agree	Strongly agree	Strongly agree	Strongly agree	Strongly agree	Strongly agree	Strongly disagree
Ukraine	EveriMed	Female	25 to 34	Self-employed	Secondary School	Less than 1 minute	Yes	Checked	Unchecked	Unchecked	Unchecked	No	Never	Yes	Unchecked	Unchecked	Unchecked	Unchecked	Unchecked							0 to 30 minutes	No		1 to 5 times	Strongly agree	Strongly agree	Strongly agree	Strongly agree	Strongly agree	Strongly agree	Strongly agree	Strongly disagree	Strongly agree	Strongly agree	Strongly agree	Agree	Strongly agree
Ukraine	EveriMed	Male	25 to 34	Hired Worker	Secondary School	Less than 1 minute	Yes	Checked	Unchecked	Unchecked	Unchecked	Yes	Always	No						No						0 to 30 minutes	No		1 to 5 times	Strongly agree	Strongly agree	Strongly agree	Strongly disagree	Disagree	Strongly agree	Strongly agree	Strongly disagree	Agree	Strongly agree	Strongly agree	Strongly agree	Strongly agree
Ukraine	EveriMed	Male	25 to 34	Unemployed	Post-Secondary School	More than 3 minutes	Yes	Checked	Unchecked	Unchecked	Unchecked	Yes	Always	Yes	Checked	Unchecked	Unchecked	Unchecked	Unchecked	No						0 to 30 minutes	No		1 to 5 times	Strongly agree	Disagree	Agree	Disagree	Strongly disagree	Strongly agree	Strongly agree	Strongly disagree	Agree	Strongly agree	Strongly agree	Strongly agree	Agree
Ukraine	EveriMed	Male	45 to 54	Self-employed	Secondary School	Less than 1 minute	Yes	Checked	Unchecked	Unchecked	Unchecked	Yes	Sometimes	Yes	Checked	Unchecked	Unchecked	Unchecked	Unchecked	Yes	Unchecked	Unchecked	Unchecked	Unchecked	Unchecked	0 to 30 minutes	No		1 to 5 times	Strongly agree	Strongly disagree	Strongly disagree	Strongly disagree	Agree	Strongly agree	Strongly agree	Strongly disagree	Strongly agree	Disagree	Disagree	Strongly disagree	Disagree
Ukraine	EveriMed	Female	25 to 34	Unemployed	Post-Secondary School	Less than 1 minute	Yes	Checked	Unchecked	Unchecked	Unchecked	Yes	Always	Yes	Unchecked	Unchecked	Unchecked	Unchecked	Unchecked	No						30 to 60 minutes	No			Strongly agree	Disagree	Disagree	Agree	Disagree	Agree	Agree	Strongly disagree	Strongly agree	Strongly agree	Strongly agree	Agree	Strongly disagree
Ukraine	EveriMed	Female	45 to 54	Hired Worker	Post-Secondary School	More than 3 minutes	Yes	Checked	Unchecked	Unchecked	Unchecked	Yes	Always	Yes	Checked	Unchecked	Unchecked	Unchecked	Unchecked	No						0 to 30 minutes	No		1 to 5 times	Strongly agree	Strongly agree	Strongly disagree	Strongly agree	Strongly agree	Strongly agree	Strongly agree	Strongly disagree	Strongly agree	Strongly agree	Strongly agree	Strongly agree	Strongly disagree
Ukraine	EveriMed	Male	65 or older	Unemployed	Secondary School	Less than 1 minute	Yes	Checked	Unchecked	Unchecked	Unchecked	No	Always	Yes	Unchecked	Unchecked	Checked	Unchecked	Unchecked	No						More than 60 minutes	No			Strongly agree	Disagree	Strongly agree	Disagree	Disagree	Strongly agree	Strongly agree	Strongly disagree	Strongly agree	Strongly agree	Strongly agree	Strongly agree	Strongly agree
Ukraine	EveriMed	Male	35 to 44	Hired Worker	Secondary School	More than 3 minutes	Yes	Checked	Unchecked	Unchecked	Unchecked	Yes	Always	No						No						0 to 30 minutes	No		1 to 5 times	Strongly agree	Disagree	Strongly disagree	Disagree	Strongly disagree	Disagree	Strongly agree	Strongly disagree	Strongly agree	Disagree	Disagree	Disagree	Strongly disagree
Ukraine	EveriMed	Male	35 to 44	Hired Worker	Secondary School	More than 3 minutes	Yes	Checked	Unchecked	Unchecked	Unchecked	Yes	Sometimes	No						No						0 to 30 minutes	No		6 to 15 times	Strongly agree	Strongly agree	Strongly agree	Strongly disagree	Strongly agree	Agree	Strongly agree	Strongly disagree	Strongly agree	Strongly agree	Strongly agree	Strongly agree	Strongly agree
Ukraine	EveriMed	Male	45 to 54	Hired Worker	Secondary School	More than 3 minutes	Yes	Checked	Unchecked	Unchecked	Unchecked	No	Always	No						No						0 to 30 minutes	No		1 to 5 times	Strongly agree	Strongly agree	Strongly disagree	Agree	Disagree	Strongly agree	Strongly agree	Strongly disagree	Disagree	Disagree	Agree	Strongly agree	Strongly disagree
Ukraine	EveriMed	Male	35 to 44	Hired Worker	Secondary School	Less than 1 minute	Yes	Checked	Unchecked	Unchecked	Unchecked	Yes	Always	No						No						30 to 60 minutes	No		1 to 5 times	Strongly agree	Strongly disagree	Strongly disagree	Strongly agree	Strongly agree	Agree	Disagree	Strongly disagree	Agree	Disagree	Strongly disagree	Disagree	Strongly disagree
Ukraine	EveriMed	Male	45 to 54	Unemployed	Secondary School	Less than 1 minute	Yes	Checked	Unchecked	Unchecked	Unchecked	Yes	Always	Yes	Unchecked	Unchecked	Unchecked	Unchecked	Unchecked	No						0 to 30 minutes	No		1 to 5 times	Agree	Agree	Disagree	Agree	Agree	Agree	Agree	Strongly disagree	Disagree	Agree	Agree	Agree	Disagree
Ukraine	EveriMed	Female	25 to 34	Unemployed	Secondary School	Less than 1 minute	Yes	Checked	Unchecked	Unchecked	Unchecked	Yes	Sometimes	No						No						More than 60 minutes	No		6 to 15 times	Strongly agree	Strongly agree	Strongly disagree	Strongly agree	Strongly agree	Strongly agree	Strongly agree	Strongly disagree	Strongly agree	Strongly agree	Strongly agree	Agree	Strongly disagree
Ukraine	EveriMed	Female	35 to 44	Hired Worker	Post-Secondary School	Less than 1 minute	Yes	Checked	Unchecked	Unchecked	Unchecked	Yes	Sometimes	Yes	Unchecked	Unchecked	Checked	Unchecked	Unchecked	No						0 to 30 minutes	No		1 to 5 times	Strongly agree	Strongly disagree	Strongly agree	Disagree	Strongly disagree	Strongly agree	Strongly agree	Strongly disagree	Strongly agree	Strongly agree	Disagree	Strongly agree	Strongly agree
Ukraine	EveriMed	Female	25 to 34	Self-employed	Secondary School	More than 3 minutes	Yes	Checked	Unchecked	Unchecked	Unchecked	Yes	Always	Yes	Checked	Unchecked	Unchecked	Unchecked	Unchecked	No						More than 60 minutes			1 to 5 times	Strongly agree	Strongly disagree	Agree	Disagree	Agree	Strongly agree	Agree	Strongly disagree	Strongly agree	Agree	Disagree	Strongly disagree	Disagree
Ukraine	EveriMed	Female	25 to 34	Self-employed	Secondary School	Less than 1 minute	Yes	Checked	Unchecked	Unchecked	Unchecked	Yes	Always	No						Yes	Unchecked	Checked	Unchecked	Unchecked	Unchecked	0 to 30 minutes	No		1 to 5 times	Strongly agree	Strongly disagree	Disagree	Agree	Strongly disagree	Strongly agree	Strongly agree	Strongly disagree	Strongly agree	Strongly agree	Strongly agree	Strongly agree	Strongly disagree
Ukraine	EveriMed	Male	55 to 64	Unemployed	Secondary School	More than 3 minutes	Yes	Checked	Unchecked	Unchecked	Unchecked	Yes	Always	Yes	Unchecked	Unchecked	Unchecked	Unchecked	Checked	No						0 to 30 minutes	No		1 to 5 times	Strongly agree	Strongly agree	Strongly disagree	Strongly agree	Strongly agree	Strongly agree	Strongly agree	Strongly disagree	Strongly agree	Strongly agree	Strongly agree	Agree	Strongly disagree
Ukraine	EveriMed	Female	25 to 34	Unemployed	Secondary School	More than 3 minutes	Yes	Checked	Unchecked	Unchecked	Unchecked	Yes	Always	No						No						0 to 30 minutes	No		1 to 5 times	Strongly agree	Strongly agree	Agree	Strongly disagree	Strongly disagree	Strongly agree	Strongly agree	Disagree	Strongly agree	Strongly agree	Strongly agree	Strongly agree	Strongly disagree
Ukraine	EveriMed	Female	25 to 34	Hired Worker	Secondary School	More than 3 minutes	Yes	Checked	Unchecked	Unchecked	Unchecked	Yes	Always	No						No						30 to 60 minutes	No		1 to 5 times	Strongly agree	Strongly agree	Agree	Strongly agree	Agree	Strongly agree	Strongly agree	Strongly disagree	Strongly agree	Strongly agree	Strongly agree	Strongly agree	Strongly agree
Ukraine	EveriMed	Female	35 to 44	Unemployed	Secondary School	More than 3 minutes	Yes	Checked	Unchecked	Unchecked	Unchecked	Yes	Never	Yes	Checked	Unchecked	Unchecked	Unchecked	Unchecked	No						More than 60 minutes	No		6 to 15 times	Strongly agree	Strongly disagree	Disagree	Agree	Strongly agree	Strongly agree	Strongly agree	Strongly disagree	Agree	Strongly agree	Agree	Strongly agree	Strongly disagree
Ukraine	EveriMed	Male	35 to 44	Hired Worker	Secondary School	More than 3 minutes	Yes	Checked	Unchecked	Unchecked	Unchecked	Yes	Always	Yes	Unchecked	Checked	Unchecked	Unchecked	Unchecked	No						0 to 30 minutes	No		1 to 5 times	Strongly agree	Strongly agree	Strongly agree	Disagree	Strongly agree	Agree	Strongly agree	Strongly disagree	Strongly agree	Strongly agree	Strongly agree	Strongly agree	Agree
Ukraine	EveriMed	Male	45 to 54	Hired Worker	Secondary School	More than 3 minutes	Yes	Checked	Unchecked	Unchecked	Unchecked	Yes	Always	No						No						0 to 30 minutes	No		1 to 5 times	Strongly agree	Strongly agree	Strongly disagree	Disagree	Strongly agree	Strongly agree	Strongly agree	Strongly disagree	Strongly agree	Strongly agree	Strongly agree		Strongly agree
Ukraine	EveriMed	Male	65 or older	Unemployed	Post-Secondary School	More than 3 minutes	Yes	Checked	Unchecked	Unchecked	Unchecked	Yes	Always	Yes	Checked	Unchecked	Unchecked	Unchecked	Unchecked	No						More than 60 minutes	No		1 to 5 times	Strongly agree	Strongly agree	Strongly disagree	Disagree	Disagree	Strongly agree	Strongly agree	Strongly disagree	Strongly agree	Strongly agree	Strongly agree	Strongly agree	Agree
Ukraine	EveriMed	Female	35 to 44	Unemployed	Secondary School	More than 3 minutes	Yes	Checked	Unchecked	Unchecked	Unchecked	No	Sometimes	Yes	Unchecked	Unchecked	Unchecked	Unchecked	Unchecked	No						More than 60 minutes	No		1 to 5 times	Strongly agree	Strongly disagree	Strongly agree	Strongly disagree	Strongly disagree	Disagree	Strongly disagree	Strongly disagree	Strongly disagree	Strongly disagree	Strongly disagree	Strongly disagree	Disagree
Ukraine	EveriMed	Male	25 to 34	Hired Worker	Secondary School	More than 3 minutes	Yes	Checked	Unchecked	Unchecked	Unchecked	Yes	Always	No						No						30 to 60 minutes	No		1 to 5 times	Strongly agree	Agree	Strongly agree	Disagree	Disagree	Disagree	Disagree	Strongly disagree	Strongly agree	Disagree	Disagree	Disagree	Agree
Ukraine	EveriMed	Male	45 to 54	Hired Worker	Secondary School	Less than 1 minute	Yes	Checked	Unchecked	Unchecked	Unchecked	Yes	Sometimes	Yes	Unchecked	Unchecked	Checked	Unchecked	Unchecked	No						0 to 30 minutes	No			Strongly agree	Strongly agree	Strongly disagree	Disagree	Disagree	Strongly agree	Strongly agree	Strongly disagree	Strongly agree	Strongly agree	Strongly agree	Strongly agree	Strongly disagree
Ukraine	EveriMed	Female	45 to 54	Self-employed	Secondary School	More than 3 minutes	Yes	Checked	Unchecked	Unchecked	Unchecked	No	Sometimes							No						0 to 30 minutes	No			Strongly agree	Strongly agree	Strongly disagree	Strongly agree	Strongly agree	Strongly agree	Strongly agree	Strongly disagree	Strongly agree	Strongly agree	Strongly agree	Strongly agree	Strongly disagree
Ukraine	EveriMed	Female	25 to 34	Hired Worker	Secondary School	More than 3 minutes	Yes	Checked	Unchecked	Unchecked	Unchecked	Yes	Always	Yes	Unchecked	Unchecked	Unchecked	Unchecked	Unchecked	No						0 to 30 minutes	No			Strongly agree	Strongly agree	Agree	Strongly disagree	Strongly agree	Strongly agree	Strongly agree	Strongly disagree	Strongly agree	Strongly agree	Agree	Strongly agree	Strongly agree
Ukraine	EveriMed	Male	55 to 64	Hired Worker	Secondary School	Less than 1 minute	Yes	Unchecked	Checked	Unchecked	Unchecked	Yes	Always	Yes	Unchecked	Unchecked	Unchecked	Unchecked	Unchecked	No						More than 60 minutes	No			Strongly agree	Strongly agree	Strongly disagree	Strongly disagree	Strongly disagree	Strongly agree	Strongly agree	Strongly disagree	Strongly agree	Strongly agree	Strongly agree	Strongly agree	Strongly disagree
Ukraine	EveriMed	Male	35 to 44	Hired Worker	Secondary School	More than 3 minutes	Yes	Checked	Unchecked	Unchecked	Unchecked	No	Sometimes	Yes	Checked	Unchecked	Unchecked	Unchecked	Unchecked	No						0 to 30 minutes	No		1 to 5 times	Strongly agree	Strongly agree	Strongly disagree	Strongly agree	Disagree	Strongly agree	Strongly agree	Strongly disagree	Strongly agree	Strongly agree	Strongly agree	Strongly agree	Strongly disagree
Ukraine	EveriMed	Female	25 to 34	Hired Worker	Secondary School	More than 3 minutes	Yes	Checked	Unchecked	Unchecked	Unchecked	Yes	Sometimes	No						Yes	Checked	Unchecked	Unchecked	Unchecked	Unchecked	More than 60 minutes	No		1 to 5 times	Strongly agree	Strongly agree	Strongly agree	Disagree	Strongly disagree	Strongly agree	Strongly agree	Strongly disagree	Strongly agree	Strongly agree	Strongly agree	Strongly agree	Strongly agree
Ukraine	EveriMed	Female	55 to 64	Unemployed	Secondary School	More than 3 minutes	Yes	Checked	Unchecked	Unchecked	Unchecked	Yes	Always	Yes	Checked	Checked	Unchecked	Unchecked	Unchecked	Yes	Unchecked	Unchecked	Checked	Unchecked	Unchecked	More than 60 minutes	No		1 to 5 times	Agree	Strongly disagree	Disagree	Strongly agree	Strongly agree	Strongly disagree	Disagree	Strongly disagree	Strongly agree	Strongly agree	Strongly disagree	Agree	Strongly agree
Ukraine	EveriMed	Female	35 to 44	Unemployed	Secondary School	More than 3 minutes	Yes	Checked	Unchecked	Unchecked	Unchecked	Yes	Always	No						No						30 to 60 minutes	No		6 to 15 times	Disagree	Disagree	Disagree	Agree	Agree	Strongly agree	Strongly agree	Strongly disagree	Strongly agree	Agree	Agree	Disagree	Disagree
Philippines	99DOTS	Male	15 to 24	Student	Secondary School	Less than 1 minute	Yes	Checked	Unchecked	Unchecked	Unchecked	Yes	Sometimes	No						No						0 to 30 minutes	No		1 to 5 times	Strongly agree	Strongly agree	Agree	Strongly agree	Agree	Strongly agree	Strongly agree	Strongly disagree	Strongly agree	Strongly agree	Strongly agree	Strongly agree	Agree
Philippines	99DOTS	Male	15 to 24	Student	Secondary School	Less than 1 minute	Yes	Checked	Unchecked	Unchecked	Unchecked	Yes	Sometimes	No						No						0 to 30 minutes	No		1 to 5 times	Strongly agree	Strongly agree	Disagree	Agree	Agree	Strongly agree	Strongly agree	Strongly disagree	Strongly agree	Strongly agree	Strongly agree	Strongly agree	Disagree
Philippines	99DOTS	Male	15 to 24	Student	Secondary School	More than 3 minutes	Yes	Checked	Unchecked	Unchecked	Unchecked	Yes	Sometimes	No						No						0 to 30 minutes	No		1 to 5 times	Strongly agree	Strongly agree	Agree	Agree	Agree	Strongly agree	Agree	Strongly disagree	Strongly agree	Strongly agree	Strongly agree	Strongly agree	Agree
Philippines	99DOTS	Female	15 to 24	Student	Secondary School	Less than 1 minute	Yes	Checked	Unchecked	Unchecked	Unchecked	Yes	Sometimes	No						No						0 to 30 minutes	No		1 to 5 times	Strongly agree	Strongly agree	Disagree	Agree	Agree	Strongly agree	Strongly agree	Strongly disagree	Strongly agree	Strongly agree	Strongly agree	Strongly agree	Agree
Philippines	99DOTS	Male	15 to 24	Student	Secondary School	Less than 1 minute	Yes	Checked	Unchecked	Unchecked	Unchecked	Yes	Sometimes	No						No						0 to 30 minutes	No		1 to 5 times	Strongly agree	Strongly agree	Disagree	Agree	Agree	Strongly agree	Strongly agree	Strongly disagree	Strongly agree	Strongly agree	Strongly agree	Strongly agree	Agree
Philippines	99DOTS	Male	15 to 24	Student	Secondary School	Less than 1 minute	Yes	Checked	Unchecked	Unchecked	Unchecked	Yes	Sometimes	No						No						0 to 30 minutes	No		1 to 5 times	Strongly agree	Strongly agree	Strongly agree	Strongly disagree	Agree	Strongly agree	Agree	Strongly disagree	Strongly agree	Strongly agree	Strongly agree	Strongly agree	Disagree
Philippines	99DOTS	Female	15 to 24	Student	Secondary School	Less than 1 minute	Yes	Checked	Unchecked	Unchecked	Unchecked	Yes	Sometimes	No						No						0 to 30 minutes	No		1 to 5 times	Strongly agree	Strongly agree	Disagree	Agree	Agree	Strongly agree	Strongly agree	Strongly disagree	Strongly agree	Strongly agree	Strongly agree	Strongly agree	Agree
Philippines	99DOTS	Female	15 to 24	Student	Secondary School	1 to 2 minutes	Yes	Checked	Unchecked	Unchecked	Unchecked	Yes	Always	No						No						More than 60 minutes	No		1 to 5 times	Strongly agree	Strongly agree	Strongly agree	Strongly agree	Strongly agree	Strongly agree	Strongly agree	Strongly disagree	Strongly agree	Strongly agree	Strongly agree	Strongly agree	Strongly disagree
Philippines	99DOTS	Female	15 to 24	Hired Worker	Post-Secondary School	1 to 2 minutes	Yes	Checked	Unchecked	Unchecked	Unchecked	Yes	Sometimes	No						No						0 to 30 minutes	No		1 to 5 times	Strongly agree	Agree	Strongly agree	Disagree	Agree	Strongly agree	Agree	Strongly disagree	Strongly agree	Strongly agree	Strongly agree	Strongly agree	Disagree
Philippines	99DOTS	Female	15 to 24	Student	Secondary School	Less than 1 minute	Yes	Checked	Unchecked	Unchecked	Unchecked	Yes	Sometimes	No						No						0 to 30 minutes	No		1 to 5 times	Strongly agree	Strongly agree	Agree	Strongly agree	Agree	Strongly agree	Strongly agree	Strongly disagree	Strongly agree	Strongly agree	Strongly agree	Strongly agree	Agree
Philippines	99DOTS	Male	15 to 24	Student	Secondary School	1 to 2 minutes	Yes	Checked	Unchecked	Unchecked	Unchecked	No	Never	Yes	Checked	Unchecked	Unchecked	Unchecked	Unchecked	No						0 to 30 minutes	No		1 to 5 times	Strongly agree	Strongly agree	Agree	Disagree	Strongly disagree	Strongly agree	Strongly agree	Strongly disagree	Strongly agree	Strongly agree	Strongly agree	Strongly agree	Strongly disagree
Philippines	99DOTS	Male	15 to 24	Hired Worker	Secondary School	Less than 1 minute	Yes	Checked	Unchecked	Unchecked	Unchecked	Yes	Sometimes	No						No						0 to 30 minutes	No		1 to 5 times	Strongly agree	Agree	Disagree	Agree	Disagree	Strongly agree	Agree	Disagree	Agree	Strongly agree	Agree	Strongly agree	Agree
Philippines	99DOTS	Female	15 to 24	Hired Worker	Secondary School	Less than 1 minute	Yes	Checked	Unchecked	Unchecked	Unchecked	Yes	Sometimes	No						No						0 to 30 minutes	No		1 to 5 times	Strongly agree	Agree	Strongly agree	Strongly disagree	Agree	Strongly agree	Disagree	Strongly disagree	Strongly disagree	Strongly agree	Strongly agree	Strongly agree	Agree
Philippines	99DOTS	Female	15 to 24	Student	Secondary School	More than 3 minutes	Yes	Checked	Unchecked	Unchecked	Unchecked	Yes	Sometimes	No						No						0 to 30 minutes	No		1 to 5 times	Strongly agree	Strongly agree	Strongly agree	Strongly disagree	Strongly disagree	Strongly agree	Strongly agree	Strongly disagree	Strongly agree	Strongly agree	Strongly agree	Strongly agree	Strongly disagree
Philippines	99DOTS	Female	15 to 24	Unemployed	Post-Secondary School	Less than 1 minute	Yes	Checked	Unchecked	Unchecked	Unchecked	Yes	Sometimes	Yes	Unchecked	Unchecked	Unchecked	Unchecked	Unchecked	No						0 to 30 minutes	No		1 to 5 times	Strongly agree	Strongly agree	Agree	Strongly agree	Agree	Strongly agree	Strongly agree	Strongly disagree	Agree	Strongly agree	Strongly agree	Strongly agree	Strongly disagree
Philippines	99DOTS	Female	15 to 24	Student	Secondary School	Less than 1 minute	Yes	Checked	Unchecked	Unchecked	Unchecked	Yes	Always	No						No						0 to 30 minutes	No		1 to 5 times	Strongly agree	Strongly agree	Agree	Strongly agree	Strongly agree	Strongly agree	Agree	Strongly disagree	Strongly agree	Strongly agree	Strongly agree	Strongly agree	Agree
Philippines	99DOTS	Female	15 to 24	Hired Worker	Post-Secondary School	Less than 1 minute	Yes	Checked	Unchecked	Unchecked	Unchecked	Yes	Sometimes	Yes	Unchecked	Unchecked	Unchecked	Unchecked	Unchecked	No						0 to 30 minutes	No		1 to 5 times	Strongly agree	Strongly agree	Strongly disagree	Strongly agree	Strongly agree	Strongly agree	Agree	Strongly disagree	Strongly agree	Strongly agree	Strongly agree	Strongly agree	Strongly disagree
Philippines	99DOTS	Male	15 to 24	Unemployed	Secondary School	Less than 1 minute	Yes	Checked	Unchecked	Unchecked	Unchecked	Yes	Always	Yes	Unchecked	Unchecked	Unchecked	Unchecked	Checked	No						More than 60 minutes	No		1 to 5 times	Strongly agree	Strongly agree	Disagree	Strongly disagree	Strongly agree	Strongly agree	Strongly agree	Disagree	Strongly agree	Strongly agree	Strongly agree	Strongly agree	Strongly agree
Philippines	99DOTS	Male	15 to 24	Student	Secondary School	1 to 2 minutes	Yes	Checked	Unchecked	Unchecked	Unchecked	Yes	Always	No						No						0 to 30 minutes	No		1 to 5 times	Strongly agree	Agree	Disagree	Disagree	Disagree	Strongly agree	Strongly agree	Strongly disagree	Agree	Strongly agree	Strongly agree	Strongly agree	Agree
Philippines	99DOTS	Male	15 to 24	Self-employed	Secondary School	1 to 2 minutes	Yes	Checked	Unchecked	Unchecked	Unchecked	Yes	Sometimes	No						No						0 to 30 minutes	No		1 to 5 times	Strongly agree	Strongly agree	Disagree	Strongly agree	Strongly agree	Strongly agree	Strongly agree	Disagree	Agree	Strongly agree	Strongly agree	Strongly agree	Disagree
Philippines	99DOTS	Male	15 to 24	Hired Worker	Post-Secondary School	Less than 1 minute	Yes	Checked	Unchecked	Unchecked	Unchecked	Yes	Sometimes	Yes	Unchecked	Unchecked	Unchecked	Unchecked	Checked	No						More than 60 minutes	No		1 to 5 times	Strongly agree	Strongly agree	Strongly disagree	Strongly agree	Strongly agree	Strongly agree	Strongly agree	Strongly disagree	Strongly agree	Strongly agree	Strongly agree	Strongly agree	Strongly disagree
Philippines	99DOTS	Male	15 to 24	Unemployed	Post-Secondary School	1 to 2 minutes	Yes	Checked	Unchecked	Unchecked	Unchecked	Yes	Sometimes	Yes	Unchecked	Checked	Checked	Unchecked	Unchecked	No						0 to 30 minutes	No		1 to 5 times	Strongly agree	Strongly agree	Agree	Agree	Strongly agree	Strongly agree	Agree	Disagree	Strongly agree	Strongly agree	Strongly agree	Strongly agree	Strongly disagree
Philippines	99DOTS	Male	15 to 24	Student	Secondary School	More than 3 minutes	Yes	Checked	Unchecked	Unchecked	Unchecked	Yes	Sometimes	No						No						0 to 30 minutes	No		1 to 5 times	Strongly agree	Strongly agree	Strongly disagree	Strongly agree	Strongly agree	Strongly agree	Strongly agree	Strongly agree	Strongly agree	Strongly agree	Strongly agree	Strongly agree	Strongly disagree
Philippines	99DOTS	Male	15 to 24	Hired Worker	Secondary School	Less than 1 minute	Yes	Checked	Unchecked	Unchecked	Unchecked	Yes	Sometimes	No						No						0 to 30 minutes	No		1 to 5 times	Strongly agree	Agree	Strongly disagree	Strongly agree	Agree	Strongly agree	Strongly agree	Strongly disagree	Agree	Strongly agree	Strongly agree	Strongly agree	Strongly disagree
Philippines	99DOTS	Male	15 to 24	Student	Primary School	Less than 1 minute	Yes	Checked	Unchecked	Unchecked	Unchecked	Yes	Always	Yes	Unchecked	Checked	Unchecked	Unchecked	Checked	Yes	Unchecked	Checked	Checked	Unchecked	Checked	0 to 30 minutes	No		1 to 5 times	Strongly agree	Strongly agree	Strongly agree	Strongly agree	Disagree	Strongly agree	Strongly disagree	Strongly disagree	Strongly agree	Strongly agree	Strongly agree	Strongly agree	Strongly disagree
Philippines	99DOTS	Female	15 to 24	Hired Worker	Secondary School	Less than 1 minute	Yes	Checked	Unchecked	Unchecked	Unchecked	Yes	Sometimes	No						No						0 to 30 minutes	No		1 to 5 times	Strongly agree	Strongly agree	Strongly disagree	Strongly agree	Strongly agree	Strongly agree	Strongly agree	Strongly disagree	Strongly agree	Strongly agree	Strongly agree	Strongly agree	Strongly disagree
Philippines	99DOTS	Male	15 to 24	Student	Secondary School	Less than 1 minute	Yes	Checked	Unchecked	Unchecked	Unchecked	Yes	Sometimes	No						No						0 to 30 minutes	No		1 to 5 times	Strongly agree	Strongly agree	Agree	Agree	Agree	Strongly agree	Strongly agree	Strongly disagree	Strongly agree	Strongly agree	Strongly agree	Strongly agree	Agree
Philippines	99DOTS	Male	15 to 24	Student	Secondary School	1 to 2 minutes	Yes	Checked	Unchecked	Unchecked	Unchecked	Yes	Sometimes	Yes	Unchecked	Unchecked	Unchecked	Unchecked	Unchecked	Yes	Unchecked	Checked	Unchecked	Unchecked	Unchecked	0 to 30 minutes	No		1 to 5 times	Agree	Strongly agree	Strongly disagree	Strongly agree	Strongly agree	Strongly agree	Agree	Strongly disagree	Strongly agree	Strongly agree	Strongly agree	Strongly agree	Disagree
Philippines	99DOTS	Male	15 to 24	Unemployed	Post-Secondary School	Less than 1 minute	Yes	Checked	Unchecked	Unchecked	Unchecked	Yes	Always	Yes	Unchecked	Checked	Unchecked	Unchecked	Unchecked	No						More than 60 minutes	No		1 to 5 times	Strongly agree	Strongly agree	Agree	Agree	Agree	Strongly agree	Strongly agree	Strongly agree	Agree	Strongly agree	Strongly agree	Strongly agree	Agree
Philippines	99DOTS	Male	15 to 24	Unemployed	Secondary School	1 to 2 minutes	Yes	Checked	Unchecked	Unchecked	Unchecked	Yes	Sometimes	Yes	Checked	Unchecked	Unchecked	Unchecked	Unchecked	No						0 to 30 minutes	Yes	Checked	1 to 5 times	Strongly agree	Agree	Strongly disagree	Strongly agree	Disagree	Strongly disagree	Strongly disagree	Agree	Strongly agree	Agree	Agree	Agree	Strongly disagree
Philippines	99DOTS	Male	15 to 24	Student	Secondary School	Less than 1 minute	Yes	Checked	Unchecked	Unchecked	Unchecked	Yes	Sometimes	Yes	Unchecked	Unchecked	Unchecked	Unchecked	Checked	No						0 to 30 minutes	No		1 to 5 times	Strongly agree	Strongly agree	Disagree	Strongly agree	Agree	Strongly agree	Strongly agree	Strongly disagree	Strongly agree	Strongly agree	Strongly agree	Strongly agree	Agree
Philippines	99DOTS	Male	25 to 34	Unemployed	Post-Secondary School	Less than 1 minute	Yes	Checked	Unchecked	Unchecked	Unchecked	Yes	Always	Yes	Unchecked	Unchecked	Unchecked	Unchecked	Checked	No						More than 60 minutes	No		1 to 5 times	Strongly agree	Strongly agree	Strongly agree	Strongly disagree	Disagree	Strongly agree	Strongly agree	Strongly disagree	Agree	Strongly agree	Strongly agree	Strongly agree	Strongly agree
Philippines	99DOTS	Male	25 to 34	Hired Worker	Post-Secondary School	Less than 1 minute	Yes	Checked	Unchecked	Unchecked	Unchecked	Yes	Always	Yes	Unchecked	Unchecked	Unchecked	Unchecked	Checked	No						More than 60 minutes	No		1 to 5 times	Strongly agree	Strongly agree	Agree	Strongly disagree	Agree	Strongly agree	Strongly agree	Strongly disagree	Strongly agree	Strongly agree	Strongly agree	Strongly agree	Strongly disagree
Philippines	99DOTS	Male	25 to 34	Hired Worker	Post-Secondary School	Less than 1 minute	Yes	Checked	Unchecked	Unchecked	Unchecked	Yes	Never	Yes	Unchecked	Unchecked	Unchecked	Unchecked	Checked	No						More than 60 minutes	No		1 to 5 times	Strongly agree	Strongly agree	Agree	Agree	Disagree	Strongly agree	Strongly agree	Strongly disagree	Strongly agree	Strongly agree	Strongly agree	Strongly agree	Strongly disagree
Philippines	99DOTS	Male	25 to 34	Hired Worker	Post-Secondary School	Less than 1 minute	Yes	Checked	Unchecked	Unchecked	Unchecked	Yes	Always	No						No						0 to 30 minutes	No		1 to 5 times	Strongly agree	Strongly agree	Agree	Disagree	Disagree	Strongly agree	Strongly agree	Disagree	Strongly agree	Strongly agree	Strongly agree	Strongly disagree	Agree
Philippines	99DOTS	Male	25 to 34	Hired Worker	Post-Secondary School	1 to 2 minutes	Yes	Checked	Unchecked	Unchecked	Unchecked	Yes	Sometimes	No						No						0 to 30 minutes	No		1 to 5 times	Strongly agree	Strongly agree	Disagree	Agree	Agree	Strongly agree	Strongly agree	Disagree	Strongly agree	Strongly agree	Strongly agree	Strongly agree	Disagree
Philippines	99DOTS	Male	25 to 34	Hired Worker	Post-Secondary School	Less than 1 minute	Yes	Checked	Unchecked	Unchecked	Unchecked	Yes	Always	No						No						More than 60 minutes	No		1 to 5 times	Strongly agree	Strongly agree	Disagree	Strongly agree	Strongly agree	Strongly agree	Strongly agree	Strongly disagree	Strongly agree	Strongly agree	Strongly agree	Strongly agree	Strongly disagree
Philippines	99DOTS	Male	25 to 34	Hired Worker	Secondary School	1 to 2 minutes	Yes	Checked	Unchecked	Unchecked	Unchecked	Yes	Always	No						No						0 to 30 minutes	No		1 to 5 times	Strongly agree	Agree	Strongly agree	Strongly disagree	Disagree	Strongly agree	Strongly agree	Strongly disagree	Strongly agree	Strongly agree	Strongly agree	Strongly agree	Disagree
Philippines	99DOTS	Male	25 to 34	Hired Worker	Post-Secondary School	Less than 1 minute	Yes	Checked	Unchecked	Unchecked	Unchecked	Yes	Always	Yes	Unchecked	Unchecked	Unchecked	Unchecked	Checked	No						More than 60 minutes	No		1 to 5 times	Strongly agree	Strongly agree	Agree	Strongly disagree	Strongly agree	Strongly agree	Strongly agree	Disagree	Strongly disagree	Strongly agree	Strongly agree	Strongly agree	Strongly disagree
Philippines	99DOTS	Male	25 to 34	Hired Worker	Post-Secondary School	Less than 1 minute	Yes	Checked	Unchecked	Unchecked	Unchecked	Yes	Always	Yes	Unchecked	Unchecked	Unchecked	Unchecked	Checked	No						0 to 30 minutes	No		1 to 5 times	Strongly agree	Strongly agree	Strongly disagree	Strongly agree	Strongly agree	Strongly agree	Strongly agree	Strongly disagree	Strongly agree	Strongly agree	Strongly agree	Strongly agree	Disagree
Philippines	99DOTS	Male	25 to 34	Self-employed	Secondary School	Less than 1 minute	Yes	Checked	Unchecked	Unchecked	Unchecked	Yes	Never	Yes	Unchecked	Checked	Unchecked	Unchecked	Unchecked	No						More than 60 minutes	No		1 to 5 times	Strongly agree	Strongly agree	Disagree	Disagree	Agree	Strongly agree	Strongly agree	Disagree	Strongly agree	Strongly agree	Strongly agree	Strongly agree	Agree
Philippines	99DOTS	Female	25 to 34	Unemployed	Secondary School	Less than 1 minute	Yes	Checked	Unchecked	Unchecked	Unchecked	Yes	Sometimes	Yes	Checked	Checked	Unchecked	Unchecked	Unchecked	No						0 to 30 minutes	No		1 to 5 times	Strongly agree	Strongly agree	Strongly agree	Strongly disagree	Strongly disagree	Strongly agree	Strongly agree	Strongly disagree	Strongly agree	Strongly agree	Strongly agree	Strongly agree	Strongly disagree
Philippines	99DOTS	Male	25 to 34	Hired Worker	Post-Secondary School	Less than 1 minute	Yes	Checked	Unchecked	Unchecked	Unchecked	Yes	Always	Yes	Unchecked	Unchecked	Unchecked	Unchecked	Unchecked	No						0 to 30 minutes	No		1 to 5 times	Strongly agree	Strongly agree	Strongly disagree	Strongly disagree	Strongly agree	Strongly agree	Strongly agree	Strongly disagree	Strongly agree	Strongly agree	Strongly agree	Strongly agree	Strongly disagree
Philippines	99DOTS	Male	25 to 34	Hired Worker	Post-Secondary School	Less than 1 minute	Yes	Checked	Unchecked	Unchecked	Unchecked	Yes	Always	No						No						30 to 60 minutes	No		1 to 5 times	Strongly agree	Strongly agree	Disagree	Disagree	Strongly agree	Strongly agree	Strongly agree	Strongly disagree	Strongly agree	Strongly agree	Strongly agree	Strongly agree	Strongly agree
Philippines	99DOTS	Male	25 to 34	Unemployed	Secondary School	Less than 1 minute	Yes	Checked	Unchecked	Unchecked	Unchecked	Yes	Sometimes	No						No						0 to 30 minutes	No		1 to 5 times	Agree	Strongly agree	Agree	Agree	Agree	Strongly agree	Strongly agree	Strongly disagree	Agree	Strongly agree	Strongly agree	Strongly agree	Agree
Philippines	99DOTS	Male	25 to 34	Hired Worker	Post-Secondary School	Less than 1 minute	Yes	Checked	Unchecked	Unchecked	Unchecked	Yes	Always	Yes	Unchecked	Checked	Unchecked	Unchecked	Unchecked	No						0 to 30 minutes	No		1 to 5 times	Strongly agree	Strongly agree	Strongly disagree	Strongly agree	Strongly agree	Strongly agree	Strongly agree	Strongly disagree	Strongly agree	Strongly agree	Strongly agree	Strongly agree	Strongly agree
Philippines	99DOTS	Male	25 to 34	Hired Worker	Post-Secondary School	Less than 1 minute	Yes	Checked	Unchecked	Unchecked	Unchecked	Yes	Always	No						No						More than 60 minutes	No		1 to 5 times	Strongly agree	Strongly agree	Disagree	Agree	Disagree	Strongly agree	Strongly agree	Strongly disagree	Strongly disagree	Strongly agree	Strongly agree	Strongly agree	Strongly disagree
Philippines	99DOTS	Male	25 to 34	Hired Worker	Post-Secondary School	Less than 1 minute	Yes	Checked	Unchecked	Unchecked	Unchecked	Yes	Sometimes	Yes	Unchecked	Unchecked	Checked	Unchecked	Checked	No						0 to 30 minutes	No		1 to 5 times	Strongly agree	Strongly agree	Agree	Strongly agree	Disagree	Strongly agree	Agree	Strongly disagree	Strongly agree	Strongly agree	Strongly agree	Strongly agree	Strongly disagree
Philippines	99DOTS	Male	25 to 34	Hired Worker	Secondary School	Less than 1 minute	Yes	Checked	Unchecked	Unchecked	Unchecked	Yes	Always	Yes	Unchecked	Unchecked	Unchecked	Unchecked	Checked	No						0 to 30 minutes	No		1 to 5 times	Strongly agree	Strongly agree	Strongly agree	Strongly disagree	Strongly disagree	Strongly agree	Strongly agree	Strongly disagree	Strongly agree	Strongly agree	Strongly agree	Strongly agree	Strongly disagree
Philippines	99DOTS	Male	25 to 34	Hired Worker	Post-Secondary School	Less than 1 minute	Yes	Checked	Unchecked	Unchecked	Unchecked	Yes	Always	No						No						More than 60 minutes	No		1 to 5 times	Strongly agree	Strongly agree	Disagree	Strongly agree	Strongly agree	Strongly agree	Strongly agree	Strongly disagree	Strongly agree	Strongly agree	Agree	Strongly agree	Strongly disagree
Philippines	99DOTS	Male	25 to 34	Hired Worker	Post-Secondary School	Less than 1 minute	Yes	Checked	Unchecked	Unchecked	Unchecked	Yes	Always	Yes	Unchecked	Unchecked	Unchecked	Unchecked	Checked	No						More than 60 minutes	No		1 to 5 times	Strongly agree	Strongly agree	Strongly disagree	Agree	Strongly agree	Strongly agree	Strongly agree	Strongly disagree	Strongly agree	Strongly agree	Strongly agree	Strongly agree	Strongly agree
Philippines	99DOTS	Male	25 to 34	Hired Worker	Secondary School	1 to 2 minutes	Yes	Checked	Unchecked	Unchecked	Unchecked	Yes	Sometimes	No						No						0 to 30 minutes	No		1 to 5 times	Strongly agree	Disagree	Disagree	Disagree	Disagree	Strongly agree	Strongly agree	Strongly disagree	Agree	Strongly agree	Strongly agree	Strongly agree	Agree
Philippines	99DOTS	Male	25 to 34	Hired Worker	Secondary School	1 to 2 minutes	Yes	Checked	Unchecked	Unchecked	Unchecked	Yes	Sometimes	No						No						0 to 30 minutes	No		1 to 5 times	Strongly agree	Agree	Disagree	Strongly agree	Agree	Strongly agree	Strongly agree	Strongly disagree	Strongly agree	Strongly agree	Strongly agree	Strongly agree	Disagree
Philippines	99DOTS	Male	25 to 34	Self-employed	Post-Secondary School	Less than 1 minute	Yes	Checked	Unchecked	Unchecked	Unchecked	Yes	Always	Yes	Unchecked	Unchecked	Unchecked	Unchecked	Checked	No						More than 60 minutes	No		1 to 5 times	Strongly disagree	Strongly agree	Strongly agree	Disagree	Strongly disagree	Strongly agree	Strongly disagree	Strongly disagree	Strongly disagree	Strongly agree	Strongly agree	Strongly agree	Disagree
Philippines	99DOTS	Male	25 to 34	Self-employed	Primary School	Less than 1 minute	Yes	Checked	Unchecked	Unchecked	Unchecked	Yes	Never	Yes	Checked	Unchecked	Unchecked	Unchecked	Unchecked	Yes	Unchecked	Checked	Checked	Unchecked	Unchecked	30 to 60 minutes	No		1 to 5 times	Strongly agree	Strongly agree	Strongly disagree	Strongly agree	Strongly agree	Strongly agree	Strongly agree	Strongly agree	Strongly agree	Strongly agree	Strongly agree	Strongly agree	Strongly disagree
Philippines	99DOTS	Male	25 to 34	Hired Worker	Post-Secondary School	Less than 1 minute	Yes	Checked	Unchecked	Unchecked	Unchecked	Yes	Never	Yes	Unchecked	Unchecked	Unchecked	Unchecked	Checked	No						More than 60 minutes	No		1 to 5 times	Strongly agree	Strongly agree	Agree	Strongly disagree	Disagree	Strongly agree	Strongly agree	Strongly disagree	Strongly agree	Strongly agree	Strongly agree	Strongly agree	Agree
Philippines	99DOTS	Male	25 to 34	Student	Secondary School	Less than 1 minute	Yes	Checked	Unchecked	Unchecked	Unchecked	Yes	Never	No						No						0 to 30 minutes	No		1 to 5 times	Strongly agree	Strongly agree	Agree	Disagree	Agree	Strongly agree	Strongly agree	Disagree	Strongly agree	Strongly agree	Strongly agree	Strongly agree	Disagree
Philippines	99DOTS	Male	25 to 34	Unemployed	Post-Secondary School	Less than 1 minute	Yes	Checked	Unchecked	Unchecked	Unchecked	Yes	Sometimes	Yes	Unchecked	Unchecked	Unchecked	Unchecked	Checked	No						30 to 60 minutes	No		6 to 15 times	Strongly agree	Strongly agree	Disagree	Disagree	Strongly disagree	Agree	Strongly agree	Disagree	Strongly agree	Strongly agree	Strongly agree	Strongly agree	Agree
Philippines	99DOTS	Male	25 to 34	Unemployed	Post-Secondary School	Less than 1 minute	Yes	Checked	Unchecked	Unchecked	Unchecked	Yes	Sometimes	Yes	Unchecked	Unchecked	Unchecked	Unchecked	Checked	No						More than 60 minutes	No		1 to 5 times	Strongly agree	Strongly agree	Strongly disagree	Strongly agree	Strongly agree	Strongly agree	Strongly agree	Strongly disagree	Strongly agree	Strongly agree	Strongly agree	Strongly agree	Strongly disagree
Philippines	99DOTS	Male	25 to 34	Unemployed	Post-Secondary School	Less than 1 minute	Yes	Checked	Unchecked	Unchecked	Unchecked	Yes	Always	No						No						More than 60 minutes	No		1 to 5 times	Strongly agree	Strongly agree	Agree	Disagree	Strongly agree	Strongly agree	Strongly agree	Strongly agree	Strongly agree	Strongly agree	Strongly agree	Strongly agree	Strongly disagree
Philippines	99DOTS	Male	25 to 34	Hired Worker	Secondary School	1 to 2 minutes	Yes	Checked	Unchecked	Unchecked	Unchecked	Yes	Sometimes	No						No						0 to 30 minutes	No		1 to 5 times	Strongly agree	Agree	Disagree	Agree	Agree	Strongly agree	Strongly agree	Strongly disagree	Strongly agree	Strongly agree	Strongly agree	Strongly agree	Disagree
Philippines	99DOTS	Male	25 to 34	Unemployed	Post-Secondary School	Less than 1 minute	Yes	Checked	Unchecked	Unchecked	Unchecked	Yes	Sometimes	No						No						30 to 60 minutes	No		1 to 5 times	Strongly agree	Strongly agree	Strongly disagree	Strongly agree	Strongly agree	Strongly agree	Strongly agree	Strongly disagree	Strongly disagree	Strongly agree	Strongly agree	Strongly agree	Strongly agree
Philippines	99DOTS	Male	25 to 34	Unemployed	Post-Secondary School	Less than 1 minute	Yes	Checked	Unchecked	Unchecked	Unchecked	Yes	Always	Yes	Unchecked	Checked	Unchecked	Unchecked	Unchecked	No						More than 60 minutes	Yes	Checked	1 to 5 times	Strongly disagree	Strongly agree	Agree	Strongly disagree	Agree	Strongly agree	Strongly disagree	Strongly disagree	Strongly disagree	Strongly agree	Strongly agree	Strongly agree	Strongly disagree
Philippines	99DOTS	Male	25 to 34	Hired Worker	Post-Secondary School	Less than 1 minute	Yes	Checked	Unchecked	Unchecked	Unchecked	Yes	Always	Yes	Unchecked	Checked	Unchecked	Unchecked	Unchecked	No						More than 60 minutes	No		1 to 5 times	Strongly agree	Strongly agree	Strongly disagree	Strongly disagree	Strongly agree	Strongly agree	Strongly agree	Strongly disagree	Strongly agree	Strongly agree	Strongly agree	Strongly agree	Strongly disagree
Philippines	99DOTS	Male	25 to 34	Hired Worker	Post-Secondary School	Less than 1 minute	Yes	Checked	Unchecked	Unchecked	Unchecked	Yes	Always	No						No						More than 60 minutes	No		1 to 5 times	Strongly agree	Strongly agree	Strongly disagree	Agree	Agree	Strongly agree	Strongly agree	Strongly disagree	Strongly agree	Strongly agree	Strongly agree	Strongly agree	Strongly disagree
Philippines	99DOTS	Female	25 to 34	Hired Worker	Secondary School	Less than 1 minute	Yes	Checked	Unchecked	Unchecked	Unchecked	Yes	Sometimes	No						No						0 to 30 minutes	No			Strongly agree	Strongly agree	Disagree	Disagree	Disagree	Strongly agree	Strongly agree	Strongly disagree	Agree	Strongly agree	Strongly agree	Strongly agree	Strongly disagree
Philippines	99DOTS	Male	25 to 34	Hired Worker	Post-Secondary School	Less than 1 minute	Yes	Checked	Unchecked	Unchecked	Unchecked	Yes	Sometimes	No						No						30 to 60 minutes	No		1 to 5 times	Strongly agree	Strongly agree	Strongly disagree	Agree	Strongly agree	Strongly agree	Strongly agree	Strongly disagree	Strongly agree	Strongly agree	Strongly agree	Strongly agree	Strongly disagree
Philippines	99DOTS	Male	25 to 34	Unemployed	Secondary School	Less than 1 minute	Yes	Checked	Unchecked	Unchecked	Unchecked	Yes	Sometimes	No						No						More than 60 minutes	No		1 to 5 times	Strongly agree	Strongly agree	Disagree	Agree	Strongly agree	Strongly agree	Strongly agree	Strongly disagree	Strongly agree	Strongly agree	Strongly agree	Strongly agree	Agree
Philippines	99DOTS	Male	35 to 44	Self-employed	Post-Secondary School	Less than 1 minute	Yes	Checked	Unchecked	Unchecked	Unchecked	Yes	Sometimes	Yes	Checked	Unchecked	Unchecked	Unchecked	Checked	No						0 to 30 minutes	No		1 to 5 times	Strongly agree	Strongly agree	Agree	Strongly agree	Strongly agree	Strongly agree	Strongly agree	Strongly disagree	Strongly agree	Strongly agree	Strongly agree	Strongly agree	Strongly disagree
Philippines	99DOTS	Male	35 to 44	Unemployed	Post-Secondary School	Less than 1 minute	Yes	Checked	Unchecked	Unchecked	Unchecked	Yes	Always	Yes	Unchecked	Unchecked	Unchecked	Unchecked	Unchecked	No						More than 60 minutes	No		1 to 5 times	Strongly agree	Strongly disagree	Strongly agree	Agree	Agree	Strongly disagree	Strongly agree	Disagree	Strongly agree	Strongly agree	Strongly agree	Strongly agree	Strongly agree
Philippines	99DOTS	Male	35 to 44	Hired Worker	Secondary School	1 to 2 minutes	Yes	Checked	Unchecked	Unchecked	Unchecked	Yes	Sometimes	No						No						0 to 30 minutes	No		1 to 5 times	Strongly agree	Agree	Agree	Disagree	Strongly disagree	Strongly agree	Agree	Strongly disagree	Agree	Strongly agree	Strongly agree	Strongly agree	Agree
Philippines	99DOTS	Male	35 to 44	Hired Worker	Post-Secondary School	Less than 1 minute	Yes	Checked	Unchecked	Unchecked	Unchecked	Yes	Always	No						Yes	Unchecked	Unchecked	Unchecked	Unchecked	Unchecked	0 to 30 minutes	No		1 to 5 times	Strongly agree	Strongly agree	Disagree	Strongly disagree	Agree	Strongly agree	Strongly agree	Strongly disagree	Agree	Strongly agree	Strongly agree	Strongly agree	Strongly disagree
Philippines	99DOTS	Female	35 to 44	Self-employed	Secondary School	1 to 2 minutes	Yes	Checked	Unchecked	Unchecked	Unchecked	Yes	Sometimes	Yes	Unchecked	Unchecked	Unchecked	Unchecked	Unchecked	No						0 to 30 minutes	No		1 to 5 times	Strongly agree	Strongly agree	Strongly disagree	Agree	Strongly disagree	Strongly agree	Strongly agree	Strongly disagree	Strongly agree	Strongly agree	Strongly agree	Strongly agree	Strongly agree
Philippines	99DOTS	Male	35 to 44	Unemployed	Post-Secondary School	Less than 1 minute	Yes	Checked	Unchecked	Unchecked	Unchecked	Yes	Sometimes	Yes	Unchecked	Unchecked	Unchecked	Unchecked	Unchecked	No						0 to 30 minutes	No		1 to 5 times	Strongly agree	Strongly agree	Strongly disagree	Strongly agree	Strongly agree	Strongly agree	Strongly agree	Strongly disagree	Strongly agree	Strongly agree	Strongly agree	Strongly agree	Strongly disagree
Philippines	99DOTS	Male	35 to 44	Hired Worker	Post-Secondary School	Less than 1 minute	Yes	Checked	Unchecked	Unchecked	Unchecked	Yes	Always	No						No						0 to 30 minutes	No		1 to 5 times	Strongly agree	Strongly agree	Agree	Agree	Disagree	Strongly agree	Strongly agree	Strongly disagree	Strongly agree	Strongly agree	Strongly agree	Strongly agree	Agree
Philippines	99DOTS	Male	35 to 44	Hired Worker	Secondary School	Less than 1 minute	Yes	Checked	Unchecked	Unchecked	Unchecked	Yes	Sometimes	No						No						0 to 30 minutes	No		1 to 5 times	Strongly agree	Strongly agree	Strongly agree	Strongly agree	Strongly agree	Strongly agree	Strongly agree	Strongly disagree	Strongly agree	Strongly agree	Strongly agree	Strongly agree	Strongly disagree
Philippines	99DOTS	Male	35 to 44	Self-employed	Primary School	1 to 2 minutes	Yes	Unchecked	Unchecked	Checked	Unchecked	Yes	Sometimes	Yes	Unchecked	Checked	Unchecked	Unchecked	Unchecked	No						0 to 30 minutes	No		1 to 5 times	Strongly agree	Strongly agree	Agree	Strongly agree	Strongly agree	Strongly agree	Strongly agree	Agree	Strongly agree	Strongly agree	Strongly agree	Strongly agree	Strongly disagree
Philippines	99DOTS	Male	35 to 44	Hired Worker	Primary School	1 to 2 minutes	Yes	Checked	Unchecked	Unchecked	Unchecked	No	Sometimes	No						No						0 to 30 minutes	Yes	Checked	1 to 5 times	Strongly agree	Strongly agree	Strongly disagree	Strongly agree	Strongly agree	Strongly agree	Strongly agree	Strongly disagree	Strongly agree	Strongly agree	Strongly agree	Strongly agree	Strongly disagree
Philippines	99DOTS	Male	35 to 44	Unemployed	Secondary School	Less than 1 minute	Yes	Checked	Unchecked	Unchecked	Unchecked	Yes	Sometimes	Yes	Unchecked	Unchecked	Unchecked	Unchecked	Unchecked	No						0 to 30 minutes	No		1 to 5 times	Strongly agree	Strongly agree	Disagree	Strongly agree	Strongly agree	Agree	Strongly disagree	Agree	Strongly agree	Strongly agree	Strongly agree	Strongly agree	Strongly agree
Philippines	99DOTS	Male	45 to 54	Self-employed	Secondary School	Less than 1 minute	Yes	Checked	Unchecked	Unchecked	Unchecked	No	Sometimes	No						No						0 to 30 minutes	No		1 to 5 times	Strongly agree	Agree	Disagree	Strongly agree	Agree	Strongly agree	Agree	Strongly disagree	Strongly agree	Strongly agree	Strongly agree	Strongly agree	Agree
Philippines	99DOTS	Female	45 to 54	Unemployed	Secondary School	1 to 2 minutes	Yes	Unchecked	Unchecked	Checked	Unchecked	No	Sometimes	No						No						0 to 30 minutes	No		1 to 5 times	Strongly agree	Agree	Strongly disagree	Strongly agree	Strongly agree	Strongly agree	Strongly agree	Strongly disagree	Strongly agree	Strongly agree	Strongly agree	Strongly agree	Disagree
Philippines	99DOTS	Male	45 to 54	Hired Worker	Primary School	1 to 2 minutes	Yes	Unchecked	Unchecked	Checked	Unchecked	Yes	Never	No						No						0 to 30 minutes	Yes	Checked	1 to 5 times	Strongly agree	Strongly agree	Strongly agree	Strongly agree	Strongly disagree	Strongly agree	Strongly agree	Strongly disagree	Strongly agree	Strongly agree	Strongly agree	Strongly agree	Strongly disagree
Philippines	99DOTS	Female	45 to 54	Unemployed	Secondary School	Less than 1 minute	Yes	Checked	Unchecked	Unchecked	Unchecked	Yes	Always	Yes	Unchecked	Unchecked	Unchecked	Unchecked	Checked	No						0 to 30 minutes	No		1 to 5 times	Strongly agree	Strongly agree	Strongly disagree	Strongly agree	Strongly agree	Strongly agree	Strongly agree	Strongly disagree	Strongly agree	Strongly agree	Strongly agree	Strongly agree	Strongly disagree
Philippines	99DOTS	Male	45 to 54	Hired Worker	Secondary School	More than 3 minutes	Yes	Checked	Unchecked	Unchecked	Unchecked	Yes	Sometimes	No						No						0 to 30 minutes	No		1 to 5 times	Strongly agree	Strongly agree	Agree	Agree	Agree	Strongly agree	Strongly agree	Strongly disagree	Strongly agree	Strongly agree	Strongly agree	Strongly agree	Agree
Philippines	99DOTS	Female	45 to 54	Unemployed	Secondary School	1 to 2 minutes	Yes	Unchecked	Checked	Unchecked	Unchecked	No	Sometimes	Yes	Unchecked	Unchecked	Checked	Unchecked	Unchecked	No						0 to 30 minutes	No		1 to 5 times	Strongly agree	Strongly agree	Agree	Strongly disagree	Disagree	Strongly agree	Strongly agree	Strongly disagree	Agree	Strongly agree	Strongly agree	Strongly agree	Disagree
Philippines	99DOTS	Female	45 to 54	Unemployed	Secondary School	1 to 2 minutes	Yes	Unchecked	Unchecked	Checked	Unchecked	Yes	Always	No						No						0 to 30 minutes	No		1 to 5 times	Strongly agree	Strongly agree	Strongly disagree	Strongly agree	Strongly agree	Strongly agree	Strongly agree	Strongly disagree	Strongly agree	Strongly agree	Strongly agree	Strongly agree	Strongly disagree
Philippines	99DOTS	Male	45 to 54	Hired Worker	Post-Secondary School	1 to 2 minutes	Yes	Checked	Unchecked	Unchecked	Unchecked	Yes	Always	No						No						0 to 30 minutes	No		1 to 5 times	Strongly agree	Strongly agree	Strongly disagree	Strongly agree	Strongly agree	Strongly agree	Strongly agree	Strongly disagree	Strongly agree	Strongly agree	Strongly agree	Strongly agree	Strongly disagree
Philippines	99DOTS	Male	45 to 54	Hired Worker	Secondary School	Less than 1 minute	Yes	Checked	Unchecked	Unchecked	Unchecked	Yes	Sometimes	No						No						0 to 30 minutes	No		1 to 5 times	Strongly agree	Agree	Agree	Disagree	Disagree	Strongly agree	Agree	Strongly disagree	Strongly agree	Strongly agree	Strongly agree	Strongly agree	Disagree
Philippines	99DOTS	Male	45 to 54	Hired Worker	Primary School	Less than 1 minute	Yes	Unchecked	Unchecked	Checked	Unchecked	No	Sometimes	No						No						0 to 30 minutes	No		1 to 5 times	Strongly agree	Strongly agree	Agree	Agree	Agree	Strongly agree	Strongly agree	Strongly disagree	Strongly agree	Strongly agree	Strongly agree	Strongly agree	Agree
Philippines	99DOTS	Female	45 to 54	Unemployed	Secondary School	Less than 1 minute	Yes	Checked	Unchecked	Unchecked	Unchecked	No	Never	No						No						0 to 30 minutes	No		1 to 5 times	Strongly agree	Strongly agree	Agree	Agree	Agree	Strongly agree	Agree	Strongly disagree	Strongly agree	Strongly agree	Strongly agree	Strongly agree	Agree
Philippines	99DOTS	Male	45 to 54	Self-employed	Primary School	Less than 1 minute	Yes	Unchecked	Unchecked	Checked	Unchecked	No	Always	Yes	Checked	Unchecked	Unchecked	Unchecked	Unchecked	No						0 to 30 minutes	No		1 to 5 times	Strongly agree	Agree	Disagree	Strongly agree	Strongly agree	Strongly agree	Strongly agree	Strongly disagree	Strongly agree	Strongly agree	Strongly agree	Strongly agree	Strongly disagree
Philippines	99DOTS	Female	55 to 64	Unemployed	Secondary School	1 to 2 minutes	Yes	Unchecked	Unchecked	Checked	Unchecked	No	Sometimes	No						No						0 to 30 minutes	No		1 to 5 times	Strongly agree	Strongly agree	Agree	Agree	Disagree	Strongly agree	Strongly agree	Strongly disagree	Strongly agree	Strongly agree	Strongly agree	Strongly agree	Disagree
Philippines	99DOTS	Female	55 to 64	Unemployed	Primary School	More than 3 minutes	Yes	Unchecked	Unchecked	Checked	Unchecked	No	Never	No						No						0 to 30 minutes	No		1 to 5 times	Agree	Strongly agree	Strongly disagree	Strongly agree	Strongly agree	Strongly agree	Strongly agree	Disagree	Agree	Strongly agree	Strongly agree	Strongly agree	Strongly disagree
Philippines	99DOTS	Male	55 to 64	Unemployed	Primary School	Less than 1 minute	Yes	Unchecked	Unchecked	Checked	Unchecked	No	Always	Yes	Unchecked	Unchecked	Unchecked	Unchecked	Checked	No						0 to 30 minutes	No		1 to 5 times	Strongly agree	Strongly agree	Strongly disagree	Strongly agree	Strongly disagree	Strongly agree	Strongly agree	Strongly disagree	Strongly agree	Strongly agree	Strongly agree	Strongly agree	Strongly disagree
Philippines	99DOTS	Male	55 to 64	Hired Worker	Post-Secondary School	Less than 1 minute	Yes	Checked	Unchecked	Unchecked	Unchecked	Yes	Sometimes	Yes	Unchecked	Unchecked	Checked	Unchecked	Unchecked	No						0 to 30 minutes	No		1 to 5 times	Strongly agree	Strongly agree	Strongly disagree	Strongly agree	Strongly agree	Strongly agree	Strongly agree	Strongly disagree	Strongly agree	Strongly agree	Strongly agree	Strongly agree	Strongly disagree
Philippines	99DOTS	Female	55 to 64	Unemployed	Secondary School	Less than 1 minute	Yes	Unchecked	Unchecked	Checked	Unchecked	Yes	Sometimes	No						No						0 to 30 minutes	No		1 to 5 times	Strongly agree	Strongly agree	Strongly disagree	Strongly agree	Strongly agree	Strongly agree	Strongly agree	Strongly disagree	Strongly agree	Strongly agree	Strongly agree	Strongly agree	Strongly disagree
Philippines	99DOTS	Male	55 to 64	Hired Worker	Primary School	Less than 1 minute	Yes	Unchecked	Checked	Unchecked	Unchecked	No	Always	Yes	Unchecked	Unchecked	Unchecked	Unchecked	Unchecked	No						0 to 30 minutes	No		1 to 5 times	Strongly agree	Strongly agree	Strongly disagree	Strongly agree	Strongly agree	Strongly agree	Agree	Strongly disagree	Strongly agree	Strongly agree	Strongly agree	Strongly agree	Strongly disagree
Philippines	99DOTS	Male	55 to 64	Hired Worker	Secondary School	Less than 1 minute	Yes	Checked	Unchecked	Unchecked	Unchecked	Yes	Sometimes	No						No						0 to 30 minutes	No		1 to 5 times	Strongly agree	Strongly agree	Strongly disagree	Strongly agree	Strongly disagree	Strongly agree	Strongly agree	Strongly disagree	Strongly agree	Strongly agree	Strongly agree	Strongly agree	Strongly disagree
Philippines	99DOTS	Female	55 to 64	Unemployed	Secondary School	1 to 2 minutes	Yes	Checked	Unchecked	Unchecked	Unchecked	Yes	Sometimes	No						No						0 to 30 minutes	No		1 to 5 times	Strongly agree	Strongly agree	Strongly agree	Strongly disagree	Strongly disagree	Strongly agree	Strongly agree	Strongly disagree	Strongly agree	Strongly agree	Strongly agree	Strongly agree	Strongly disagree
Philippines	99DOTS	Male	55 to 64	Unemployed	Secondary School	Less than 1 minute	No	Unchecked	Unchecked	Unchecked				Yes	Unchecked	Unchecked	Unchecked	Unchecked	Unchecked	No						0 to 30 minutes	No		1 to 5 times	Strongly agree	Strongly agree	Strongly agree	Strongly agree	Strongly agree	Strongly agree	Strongly agree	Strongly disagree	Strongly agree	Strongly agree	Strongly agree	Strongly agree	Disagree
Philippines	99DOTS	Male	55 to 64	Hired Worker	Primary School	Less than 1 minute	Yes	Checked	Unchecked	Unchecked	Unchecked	Yes	Always	No						No						0 to 30 minutes	No		1 to 5 times	Strongly agree	Strongly agree	Strongly disagree	Strongly agree	Strongly agree	Strongly agree	Strongly agree	Strongly disagree	Strongly agree	Strongly agree	Strongly agree	Strongly agree	Strongly disagree
Philippines	99DOTS	Female	65 or older	Hired Worker	Post-Secondary School	Less than 1 minute	Yes	Checked	Unchecked	Unchecked	Unchecked	No	Sometimes	No						No						0 to 30 minutes	Yes	Checked	1 to 5 times	Strongly agree	Strongly agree	Strongly disagree	Strongly agree	Strongly agree	Strongly agree	Strongly agree	Strongly agree	Agree	Strongly agree	Strongly agree	Strongly agree	Strongly disagree
Philippines	99DOTS	Male	65 or older	Self-employed	Secondary School	1 to 2 minutes	Yes	Checked	Unchecked	Unchecked	Unchecked	No	Sometimes	No						No						0 to 30 minutes	No		1 to 5 times	Strongly agree	Agree	Disagree	Strongly agree	Agree	Strongly agree	Strongly agree	Strongly disagree	Strongly agree	Strongly agree	Strongly agree	Strongly agree	Disagree
Philippines	99DOTS	Male	65 or older	Unemployed	Primary School	1 to 2 minutes	Yes	Unchecked	Unchecked	Checked	Unchecked	No	Sometimes	Yes	Unchecked	Unchecked	Unchecked	Unchecked	Unchecked	No						0 to 30 minutes	No		1 to 5 times	Strongly agree	Agree	Disagree	Agree	Agree	Strongly agree	Strongly agree	Strongly disagree	Strongly agree	Strongly agree	Strongly agree	Strongly agree	Disagree
Philippines	99DOTS	Male	65 or older	Unemployed	Primary School	1 to 2 minutes	Yes	Unchecked	Unchecked	Checked	Unchecked	No	Sometimes	No						No						0 to 30 minutes	No		1 to 5 times	Strongly agree	Agree	Strongly disagree	Strongly agree	Agree	Strongly agree	Strongly agree	Strongly disagree	Agree	Strongly agree	Strongly agree	Strongly agree	Strongly disagree
Philippines	99DOTS	Male	65 or older	Unemployed	Primary School	1 to 2 minutes	Yes	Unchecked	Unchecked	Checked	Unchecked	No	Sometimes	Yes	Checked	Checked	Checked	Unchecked	Checked	No						0 to 30 minutes	Yes	Checked	1 to 5 times	Strongly agree	Strongly agree	Strongly disagree	Strongly agree	Strongly agree	Strongly agree	Strongly agree	Strongly disagree	Strongly agree	Strongly agree	Strongly agree	Strongly agree	Strongly disagree
United Republic of Tanzania	99DOTS	Female	15 to 24	Hired Worker	No schooling	More than 3 minutes	Yes	Unchecked	Unchecked	Checked	Unchecked	No	Always	Yes	Unchecked	Unchecked	Unchecked	Unchecked	Unchecked	Yes	Unchecked	Unchecked	Unchecked	Unchecked	Unchecked	0 to 30 minutes	No		1 to 5 times	Agree	Agree	Strongly disagree	Disagree	Agree	Agree	Agree	Strongly disagree	Agree	Agree	Agree	Agree	Strongly agree
United Republic of Tanzania	99DOTS	Male	65 or older	Hired Worker	Primary School	More than 3 minutes	Yes	Checked	Unchecked	Unchecked	Unchecked	No	Sometimes	Yes	Unchecked	Unchecked	Unchecked	Unchecked	Checked	No						30 to 60 minutes	No		1 to 5 times	Agree	Agree	Disagree	Agree	Agree	Agree	Agree	Strongly disagree	Agree	Agree	Agree	Agree	Strongly disagree
United Republic of Tanzania	99DOTS	Female	25 to 34	Hired Worker	Primary School	1 to 2 minutes	Yes	Checked	Unchecked	Unchecked	Unchecked	Yes	Always	Yes	Unchecked	Unchecked	Unchecked	Unchecked	Unchecked	No						30 to 60 minutes	Yes	Checked	1 to 5 times	Agree	Agree	Agree	Agree	Agree	Agree	Agree	Strongly disagree	Agree	Agree	Agree	Agree	Agree
United Republic of Tanzania	99DOTS	Male	65 or older	Hired Worker	No schooling	1 to 2 minutes	Yes	Checked	Unchecked	Unchecked	Unchecked	No	Sometimes	Yes	Unchecked	Unchecked	Unchecked	Unchecked	Unchecked	No						0 to 30 minutes	Yes	Checked	1 to 5 times	Agree	Agree	Agree	Agree	Agree	Agree	Agree	Agree	Agree	Agree	Agree	Agree	Agree
United Republic of Tanzania	99DOTS	Male	55 to 64	Hired Worker	No schooling	More than 3 minutes	Yes	Unchecked	Checked	Unchecked	Unchecked	No	Always	No						No						More than 60 minutes	No		1 to 5 times	Strongly disagree	Strongly disagree	Agree	Agree	Strongly disagree	Strongly disagree	Strongly disagree	Strongly disagree	Agree	Strongly disagree	Strongly disagree	Strongly disagree	Strongly disagree
United Republic of Tanzania	99DOTS	Male	45 to 54	Hired Worker	Primary School	1 to 2 minutes	Yes	Checked	Unchecked	Unchecked	Unchecked	No	Sometimes	Yes	Checked	Unchecked	Unchecked	Unchecked	Unchecked	No						More than 60 minutes	Yes	Checked	1 to 5 times	Agree	Agree	Strongly disagree	Agree	Agree	Agree	Agree	Strongly disagree	Agree	Agree	Agree	Agree	Strongly disagree
United Republic of Tanzania	99DOTS	Male	35 to 44	Hired Worker	Secondary School	1 to 2 minutes	Yes	Checked	Unchecked	Unchecked	Unchecked	No	Always	Yes	Unchecked	Checked	Unchecked	Unchecked	Unchecked	Yes	Unchecked	Unchecked	Unchecked	Unchecked	Unchecked	0 to 30 minutes	No		1 to 5 times	Agree	Agree	Strongly disagree	Agree	Agree	Agree	Agree	Strongly disagree	Agree	Agree	Agree	Agree	Strongly disagree
United Republic of Tanzania	99DOTS	Male	35 to 44	Hired Worker	No schooling	1 to 2 minutes	Yes	Checked	Unchecked	Unchecked	Unchecked	No	Sometimes	Yes	Unchecked	Unchecked	Unchecked	Unchecked	Unchecked	No						0 to 30 minutes	Yes	Checked	1 to 5 times	Agree	Agree	Strongly disagree	Agree	Agree	Agree	Agree	Agree	Agree	Agree	Agree	Agree	Disagree
United Republic of Tanzania	99DOTS	Female	55 to 64	Hired Worker	No schooling	Less than 1 minute	Yes	Checked	Unchecked	Unchecked	Unchecked	No	Sometimes	No						No						30 to 60 minutes	Yes	Checked	1 to 5 times	Agree	Disagree	Disagree	Disagree	Disagree	Disagree	Disagree	Strongly disagree	Strongly agree	Disagree	Disagree	Strongly agree	Disagree
United Republic of Tanzania	99DOTS	Female	35 to 44	Unemployed	No schooling	1 to 2 minutes	Yes	Unchecked	Checked	Unchecked	Unchecked	No	Always	No						No						More than 60 minutes	Yes	Checked	1 to 5 times	Strongly disagree	Agree	Strongly disagree	Agree	Agree	Agree	Agree	Strongly disagree	Agree	Agree	Agree	Agree	Strongly disagree
United Republic of Tanzania	99DOTS	Male	55 to 64	Hired Worker	Primary School	More than 3 minutes	Yes	Checked	Unchecked	Unchecked	Unchecked	No	Always	No						No						30 to 60 minutes	No		1 to 5 times	Agree	Agree	Strongly disagree	Agree	Agree	Agree	Agree	Strongly disagree	Agree	Agree	Agree	Agree	Agree
United Republic of Tanzania	99DOTS	Male	25 to 34	Self-employed	No schooling	Less than 1 minute	Yes	Unchecked	Unchecked	Checked	Unchecked	No	Always	No						No						30 to 60 minutes	No		1 to 5 times	Agree	Strongly agree	Strongly disagree	Agree	Agree	Agree	Agree	Strongly disagree	Agree	Agree	Agree	Agree	Strongly disagree
United Republic of Tanzania	99DOTS	Male	65 or older	Hired Worker		More than 3 minutes	Yes	Unchecked	Unchecked	Checked	Unchecked	Don't Know	Never	Yes	Unchecked	Unchecked	Unchecked	Unchecked	Unchecked	No						More than 60 minutes	No		1 to 5 times	Agree	Agree	Strongly disagree	Agree	Agree	Agree	Agree	Strongly disagree	Agree	Agree	Agree	Agree	Strongly disagree
United Republic of Tanzania	99DOTS	Female	45 to 54	Self-employed	No schooling	Less than 1 minute	Yes	Unchecked	Unchecked	Checked	Unchecked	No	Sometimes	No						No						0 to 30 minutes	No		1 to 5 times	Agree	Agree	Strongly disagree	Agree	Agree	Agree	Agree	Strongly disagree	Agree	Agree	Agree	Agree	Strongly disagree
United Republic of Tanzania	99DOTS	Male	55 to 64	Unemployed	No schooling	1 to 2 minutes	Yes	Unchecked	Unchecked	Checked	Unchecked	No	Sometimes	Yes	Unchecked	Unchecked	Unchecked	Unchecked	Unchecked	Yes	Unchecked	Unchecked	Unchecked	Unchecked	Unchecked	More than 60 minutes	No		1 to 5 times	Agree	Agree	Strongly disagree	Agree	Agree	Agree	Strongly disagree	Strongly disagree	Agree	Agree	Agree	Agree	Strongly disagree
United Republic of Tanzania	99DOTS	Male	45 to 54	Hired Worker	Primary School	Less than 1 minute	Yes	Checked	Unchecked	Unchecked	Unchecked	No	Always	No						Yes	Checked	Unchecked	Unchecked	Unchecked	Unchecked	0 to 30 minutes	No		1 to 5 times	Agree	Agree	Strongly disagree	Agree	Agree	Agree	Agree	Strongly disagree	Agree	Agree	Agree	Agree	Strongly disagree
United Republic of Tanzania	99DOTS	Female	35 to 44	Hired Worker	Primary School	Less than 1 minute	Yes	Checked	Unchecked	Unchecked	Unchecked	No	Always	No						No						30 to 60 minutes	No		1 to 5 times	Agree	Agree	Strongly disagree	Agree	Agree	Agree	Agree	Strongly disagree	Agree	Agree	Agree	Agree	Strongly disagree
United Republic of Tanzania	99DOTS	Male	55 to 64	Self-employed	Primary School	Less than 1 minute	Yes	Unchecked	Unchecked	Checked	Unchecked	No	Sometimes	No						No						0 to 30 minutes	No		1 to 5 times	Agree	Agree	Strongly disagree	Agree	Agree	Agree	Agree	Strongly disagree	Agree	Agree	Agree	Agree	Strongly disagree
United Republic of Tanzania	99DOTS	Female	45 to 54	Hired Worker	No schooling	Less than 1 minute	Yes	Checked	Unchecked	Unchecked	Unchecked	No	Always	Yes	Checked	Unchecked	Unchecked	Unchecked	Unchecked	No						30 to 60 minutes	Yes	Checked	1 to 5 times	Agree	Agree	Agree	Agree	Agree	Agree	Agree	Strongly disagree	Agree	Agree	Agree	Agree	Strongly disagree
United Republic of Tanzania	99DOTS	Male	55 to 64	Hired Worker	No schooling	More than 3 minutes	Yes	Unchecked	Unchecked	Checked	Unchecked	Yes	Always	Yes	Checked	Unchecked	Unchecked	Unchecked	Unchecked	No						More than 60 minutes	Yes	Checked	1 to 5 times	Agree	Agree	Agree	Agree	Agree	Agree	Agree	Strongly disagree	Agree	Agree	Agree	Strongly agree	Strongly disagree
United Republic of Tanzania	99DOTS	Male	25 to 34	Hired Worker	Primary School	1 to 2 minutes	Yes	Checked	Unchecked	Unchecked	Unchecked	No	Always	Yes	Checked	Unchecked	Unchecked	Unchecked	Unchecked	No						0 to 30 minutes	No		1 to 5 times	Agree	Agree	Strongly disagree	Agree	Agree	Agree	Agree	Strongly disagree	Agree	Agree	Agree	Agree	Strongly disagree
United Republic of Tanzania	99DOTS	Male	45 to 54	Self-employed	Primary School	1 to 2 minutes	Yes	Unchecked	Unchecked	Checked	Unchecked	Don't Know	Always	No						No						0 to 30 minutes	No		1 to 5 times	Strongly disagree	Agree	Strongly disagree	Disagree	Strongly agree	Agree	Agree	Disagree	Agree	Agree	Agree	Agree	Strongly disagree
United Republic of Tanzania	99DOTS	Male	25 to 34	Self-employed	Primary School	Less than 1 minute	Yes	Unchecked	Checked	Unchecked	Unchecked	No	Sometimes	No						No						0 to 30 minutes	No		1 to 5 times	Agree	Agree	Strongly disagree	Agree	Agree	Agree	Agree	Strongly disagree	Agree	Agree	Agree	Agree	Strongly disagree
United Republic of Tanzania	99DOTS	Male	35 to 44	Hired Worker	Primary School	Less than 1 minute	Yes	Checked	Unchecked	Unchecked	Unchecked	No	Always	No						No						0 to 30 minutes	No		1 to 5 times	Agree	Agree	Strongly disagree	Agree	Agree	Agree	Agree	Strongly disagree	Agree	Agree	Agree	Agree	Strongly disagree
United Republic of Tanzania	99DOTS	Female	45 to 54	Self-employed	Primary School	1 to 2 minutes	Yes	Unchecked	Unchecked	Checked	Unchecked	No	Always	No						No						More than 60 minutes	No		1 to 5 times	Agree	Agree	Strongly disagree	Agree	Agree	Agree	Agree	Strongly disagree	Agree	Agree	Agree	Agree	Strongly disagree
United Republic of Tanzania	99DOTS	Male	55 to 64	Unemployed	Primary School	More than 3 minutes	Yes	Unchecked	Checked	Unchecked	Unchecked	No	Always	No						No						30 to 60 minutes	No		6 to 15 times	Agree	Agree	Strongly disagree	Agree	Agree	Agree	Agree	Strongly disagree	Agree	Agree	Agree	Agree	Strongly disagree
United Republic of Tanzania	99DOTS	Male	55 to 64	Self-employed	Primary School	More than 3 minutes	Yes	Checked	Unchecked	Unchecked	Unchecked	No	Sometimes	Yes	Checked	Unchecked	Unchecked	Unchecked	Checked	No						30 to 60 minutes	No		1 to 5 times	Strongly agree	Strongly agree	Strongly disagree	Agree	Agree	Agree	Agree	Strongly agree	Agree	Strongly agree	Agree	Agree	Agree
United Republic of Tanzania	99DOTS	Male	15 to 24	Self-employed	Primary School	More than 3 minutes	Yes	Checked	Unchecked	Unchecked	Unchecked	No	Sometimes	Yes	Unchecked	Unchecked	Unchecked	Unchecked	Unchecked	No						0 to 30 minutes	No		6 to 15 times	Agree	Agree	Agree	Agree	Agree	Agree	Agree	Agree	Strongly agree	Agree	Agree	Agree	Strongly disagree
United Republic of Tanzania	99DOTS	Male	55 to 64	Self-employed	Primary School	Less than 1 minute	Yes	Unchecked	Unchecked	Checked	Unchecked	No	Sometimes	Yes	Unchecked	Unchecked	Unchecked	Unchecked	Unchecked	No						0 to 30 minutes	No		1 to 5 times	Agree	Agree	Strongly disagree	Agree	Agree	Agree	Agree	Strongly disagree	Agree	Agree	Agree	Agree	Strongly disagree
United Republic of Tanzania	99DOTS	Female	35 to 44	Hired Worker	Primary School	Less than 1 minute	Yes	Checked	Unchecked	Unchecked	Unchecked	No	Always	No						Yes	Unchecked	Unchecked	Unchecked	Unchecked	Unchecked	30 to 60 minutes	No		1 to 5 times	Agree	Agree	Strongly disagree	Agree	Agree	Agree	Agree	Strongly disagree	Agree	Agree	Agree	Agree	Strongly disagree
United Republic of Tanzania	99DOTS	Male	45 to 54	Hired Worker	Primary School	Less than 1 minute	Yes	Checked	Unchecked	Unchecked	Unchecked	No	Sometimes	Yes	Unchecked	Unchecked	Unchecked	Unchecked	Unchecked	No						0 to 30 minutes	No		1 to 5 times	Agree	Agree	Disagree	Agree	Agree	Agree	Agree	Agree	Disagree	Agree	Agree	Agree	Disagree
United Republic of Tanzania	99DOTS	Female	45 to 54	Hired Worker	No schooling	1 to 2 minutes	Yes	Unchecked	Unchecked	Checked	Unchecked	No	Always	No						Yes	Unchecked	Unchecked	Unchecked	Unchecked	Unchecked	More than 60 minutes	No		1 to 5 times	Agree	Agree	Strongly disagree	Agree	Agree	Agree	Agree	Strongly disagree	Agree	Agree	Agree	Agree	Strongly disagree
United Republic of Tanzania	99DOTS	Male	65 or older	Hired Worker	Secondary School	Less than 1 minute	Yes	Unchecked	Checked	Unchecked	Unchecked	No	Sometimes	No						No						0 to 30 minutes	No		1 to 5 times	Agree	Agree	Strongly disagree	Agree	Agree	Agree	Agree	Strongly disagree	Agree	Agree	Agree	Agree	Strongly disagree
United Republic of Tanzania	99DOTS	Male	25 to 34	Hired Worker	Primary School	1 to 2 minutes	Yes	Checked	Unchecked	Unchecked	Unchecked	No	Always	No						No						0 to 30 minutes	No		1 to 5 times	Agree	Agree	Strongly disagree	Agree	Agree	Agree	Agree	Strongly disagree	Agree	Agree	Agree	Agree	Strongly disagree
United Republic of Tanzania	99DOTS	Male	35 to 44	Self-employed	Primary School	Less than 1 minute	Yes	Checked	Unchecked	Unchecked	Unchecked	No	Always	Yes	Unchecked	Unchecked	Unchecked	Unchecked	Unchecked	No						30 to 60 minutes	No		1 to 5 times	Agree	Agree	Strongly disagree	Agree	Agree	Agree	Strongly agree	Strongly agree	Agree	Agree	Agree	Agree	Strongly disagree
United Republic of Tanzania	99DOTS	Male	35 to 44	Self-employed	Primary School	Less than 1 minute	Yes	Unchecked	Unchecked	Checked	Unchecked	No	Sometimes	No						No						0 to 30 minutes	No		1 to 5 times	Agree	Agree	Strongly disagree	Agree	Agree	Agree	Agree	Strongly disagree	Agree	Agree	Agree	Agree	Strongly disagree
United Republic of Tanzania	99DOTS	Male	35 to 44	Hired Worker	Primary School	Less than 1 minute	Yes	Checked	Unchecked	Unchecked	Unchecked	No	Always	No						No						0 to 30 minutes	No		1 to 5 times	Agree	Agree	Strongly disagree	Agree	Agree	Agree	Agree	Strongly disagree	Agree	Agree	Agree	Agree	Strongly disagree
United Republic of Tanzania	99DOTS	Female	35 to 44	Hired Worker	Secondary School	1 to 2 minutes	Yes	Checked	Unchecked	Unchecked	Unchecked	No	Always	No						No						0 to 30 minutes	No		1 to 5 times	Agree	Agree	Strongly disagree	Agree	Agree	Agree	Agree	Strongly disagree	Agree	Agree	Agree	Agree	Strongly disagree
United Republic of Tanzania	99DOTS	Male	25 to 34	Self-employed	Primary School	1 to 2 minutes	Yes	Checked	Unchecked	Unchecked	Unchecked	No	Sometimes	Yes	Checked	Unchecked	Unchecked	Unchecked	Unchecked	No						30 to 60 minutes	No		1 to 5 times	Agree	Agree	Strongly disagree	Agree	Agree	Agree	Agree	Strongly disagree	Agree	Agree	Agree	Agree	Strongly disagree
United Republic of Tanzania	99DOTS	Male	55 to 64	Hired Worker	No schooling	More than 3 minutes	Yes	Checked	Unchecked	Unchecked	Unchecked	No	Always	Yes	Unchecked	Unchecked	Unchecked	Unchecked	Unchecked	No						30 to 60 minutes	No		1 to 5 times	Agree	Agree	Strongly disagree	Agree	Agree	Agree	Agree	Strongly disagree	Strongly disagree	Agree	Agree	Agree	Strongly disagree
United Republic of Tanzania	99DOTS	Female	25 to 34	Self-employed	Primary School	1 to 2 minutes	Yes	Unchecked	Unchecked	Checked	Unchecked	No	Sometimes	No						No						0 to 30 minutes	No		1 to 5 times	Agree	Agree	Strongly disagree	Agree	Agree	Agree	Agree	Strongly disagree	Agree	Agree	Agree	Agree	Strongly disagree
United Republic of Tanzania	99DOTS	Female	45 to 54	Self-employed	Primary School	Less than 1 minute	Yes	Unchecked	Unchecked	Checked	Unchecked	No	Sometimes	No						No						0 to 30 minutes	No		1 to 5 times	Agree	Agree	Strongly disagree	Agree	Agree	Agree	Agree	Strongly disagree	Agree	Agree	Agree	Agree	Strongly disagree
United Republic of Tanzania	99DOTS	Female	45 to 54	Hired Worker	Primary School	Less than 1 minute	Yes	Checked	Unchecked	Unchecked	Unchecked	No	Always	Yes	Unchecked	Unchecked	Unchecked	Unchecked	Unchecked	No						30 to 60 minutes	No		1 to 5 times	Agree	Agree	Strongly disagree	Agree	Agree	Agree	Agree	Strongly disagree	Strongly agree	Agree	Agree	Agree	Strongly disagree
United Republic of Tanzania	99DOTS	Male	35 to 44	Hired Worker	No schooling	1 to 2 minutes	Yes	Unchecked	Checked	Unchecked	Unchecked	No	Sometimes	Yes	Unchecked	Unchecked	Unchecked	Unchecked	Unchecked	Yes	Unchecked	Unchecked	Unchecked	Unchecked	Unchecked	More than 60 minutes	Yes	Checked	1 to 5 times	Agree	Agree	Strongly disagree	Agree	Agree	Agree	Agree	Strongly disagree	Agree	Agree	Agree	Agree	Strongly disagree
United Republic of Tanzania	99DOTS	Female	65 or older	Self-employed	No schooling	Less than 1 minute	Yes	Unchecked	Unchecked	Checked	Unchecked	No	Sometimes	Yes	Checked	Unchecked	Unchecked	Unchecked	Unchecked	No						0 to 30 minutes	No		1 to 5 times	Agree	Agree	Strongly disagree	Agree	Agree	Agree	Agree	Strongly disagree	Agree	Agree	Agree	Agree	Strongly disagree
United Republic of Tanzania	99DOTS	Female	25 to 34	Unemployed	Primary School	1 to 2 minutes	Yes	Checked	Unchecked	Unchecked	Unchecked	No	Sometimes	Yes	Unchecked	Unchecked	Unchecked	Unchecked	Unchecked	No						0 to 30 minutes	No		1 to 5 times	Strongly agree	Agree	Disagree	Agree	Agree	Agree	Strongly agree	Strongly disagree	Agree	Agree	Agree	Agree	Strongly disagree
United Republic of Tanzania	99DOTS	Male	35 to 44	Hired Worker	Primary School	Less than 1 minute	Yes	Checked	Unchecked	Unchecked	Unchecked	No	Always	Yes	Unchecked	Unchecked	Unchecked	Unchecked	Unchecked	No						0 to 30 minutes	No		1 to 5 times	Agree	Agree	Strongly agree	Agree	Agree	Agree	Agree	Strongly disagree	Agree	Agree	Agree	Agree	Strongly disagree
United Republic of Tanzania	99DOTS	Female	35 to 44	Self-employed	Primary School	Less than 1 minute	Yes	Unchecked	Checked	Unchecked	Unchecked	No	Sometimes	No						No						0 to 30 minutes	No		1 to 5 times	Agree	Agree	Strongly disagree	Agree	Agree	Agree	Agree	Strongly disagree	Agree	Agree	Agree	Agree	Strongly disagree
United Republic of Tanzania	99DOTS	Female	25 to 34	Self-employed	Primary School	Less than 1 minute	Yes	Unchecked	Checked	Unchecked	Unchecked	No	Sometimes	No						No						0 to 30 minutes	No		1 to 5 times	Agree	Agree	Strongly disagree	Agree	Agree	Agree	Agree	Strongly disagree	Agree	Agree	Agree	Agree	Strongly disagree
United Republic of Tanzania	99DOTS	Male	35 to 44	Self-employed	Primary School	Less than 1 minute	Yes	Checked	Unchecked	Unchecked	Unchecked	No	Always	Yes	Unchecked	Unchecked	Checked	Unchecked	Unchecked	No						More than 60 minutes	No		1 to 5 times	Strongly disagree	Strongly disagree	Strongly disagree	Agree	Agree	Agree	Strongly agree	Disagree	Strongly agree	Agree	Agree	Agree	Strongly disagree
United Republic of Tanzania	99DOTS	Male	35 to 44	Hired Worker	No schooling	Less than 1 minute	Yes	Checked	Unchecked	Unchecked	Unchecked	No	Sometimes	Yes	Checked	Unchecked	Unchecked	Unchecked	Unchecked	No						0 to 30 minutes	No		1 to 5 times	Agree	Agree	Strongly disagree	Agree	Agree	Agree	Agree	Strongly disagree	Strongly agree	Agree	Agree	Agree	Strongly disagree
United Republic of Tanzania	99DOTS	Male	45 to 54	Hired Worker	Primary School	More than 3 minutes	Yes	Unchecked	Checked	Unchecked	Unchecked	No	Sometimes	Yes	Unchecked	Unchecked	Unchecked	Unchecked	Unchecked	No						More than 60 minutes	Yes	Checked	1 to 5 times	Strongly disagree	Agree	Strongly disagree	Agree	Agree	Agree	Strongly disagree	Strongly disagree	Agree	Agree	Agree	Agree	Strongly disagree
United Republic of Tanzania	99DOTS	Male	55 to 64	Hired Worker	Primary School	Less than 1 minute	Yes	Unchecked	Checked	Unchecked	Unchecked	No	Sometimes	No						No						0 to 30 minutes	No		1 to 5 times	Agree	Agree	Strongly disagree	Agree	Agree	Agree	Agree	Strongly disagree	Agree	Agree	Agree	Agree	Strongly disagree
United Republic of Tanzania	99DOTS	Male	45 to 54	Self-employed	Primary School	1 to 2 minutes	Yes	Checked	Unchecked	Unchecked	Unchecked	No	Sometimes	Yes	Unchecked	Unchecked	Unchecked	Unchecked	Unchecked	No						More than 60 minutes	No		1 to 5 times	Disagree	Disagree	Agree	Disagree	Disagree	Disagree	Disagree	Agree	Disagree	Disagree	Disagree	Disagree	Agree
United Republic of Tanzania	99DOTS	Male	35 to 44	Self-employed	Primary School	More than 3 minutes	Yes	Checked	Unchecked	Unchecked	Unchecked	No	Always	No						No						30 to 60 minutes	No		6 to 15 times	Agree	Agree	Disagree	Agree	Agree	Agree	Agree	Strongly disagree	Strongly disagree	Agree	Agree	Agree	Strongly disagree
United Republic of Tanzania	99DOTS	Male	65 or older	Self-employed	Primary School	Less than 1 minute	Yes	Unchecked	Checked	Unchecked	Unchecked	No	Sometimes	No						No						0 to 30 minutes	No		1 to 5 times	Agree	Agree	Strongly disagree	Agree	Agree	Agree	Agree	Strongly disagree	Agree	Agree	Agree	Agree	Strongly disagree
United Republic of Tanzania	99DOTS	Male	45 to 54	Self-employed	Primary School	Less than 1 minute	Yes	Checked	Unchecked	Unchecked	Unchecked	No	Sometimes	Yes	Checked	Unchecked	Unchecked	Unchecked	Unchecked	No						More than 60 minutes	No		1 to 5 times	Agree	Agree	Agree	Agree	Agree	Agree	Agree	Strongly disagree	Agree	Agree	Agree	Agree	Strongly disagree
United Republic of Tanzania	99DOTS	Female	55 to 64	Self-employed	No schooling	Less than 1 minute	Yes	Unchecked	Unchecked	Checked	Unchecked	No	Sometimes	Yes	Checked	Unchecked	Unchecked	Unchecked	Unchecked	No						0 to 30 minutes	No		1 to 5 times	Agree	Agree	Strongly disagree	Agree	Agree	Agree	Agree	Strongly disagree	Agree	Agree	Agree	Agree	Strongly disagree
United Republic of Tanzania	99DOTS	Male	35 to 44	Hired Worker	Primary School	1 to 2 minutes	Yes	Checked	Unchecked	Unchecked	Unchecked	No	Sometimes	Yes	Checked	Unchecked	Unchecked	Unchecked	Unchecked	No						30 to 60 minutes	No		1 to 5 times	Agree	Agree	Strongly disagree	Agree	Agree	Agree	Agree	Strongly disagree	Agree	Agree	Agree	Agree	Strongly disagree
United Republic of Tanzania	99DOTS	Male	45 to 54	Self-employed	Primary School	More than 3 minutes	Yes	Checked	Unchecked	Unchecked	Unchecked	No	Always	Yes	Unchecked	Unchecked	Unchecked	Unchecked	Unchecked	No						0 to 30 minutes	No		1 to 5 times	Agree	Agree	Strongly disagree	Agree	Agree	Agree	Agree	Strongly agree	Agree	Agree	Agree	Agree	Strongly disagree
United Republic of Tanzania	99DOTS	Male	45 to 54	Hired Worker	Primary School	Less than 1 minute	Yes	Checked	Unchecked	Unchecked	Unchecked	No	Always	Yes	Unchecked	Checked	Unchecked	Unchecked	Unchecked	No						30 to 60 minutes	No		1 to 5 times	Agree	Agree	Agree	Agree	Agree	Agree	Agree	Strongly disagree	Agree	Agree	Agree	Agree	Agree
United Republic of Tanzania	99DOTS	Female	35 to 44	Hired Worker	No schooling	Less than 1 minute	No	Unchecked	Unchecked	Unchecked				Yes	Unchecked	Unchecked	Checked	Unchecked	Unchecked	No						30 to 60 minutes	No		1 to 5 times	Agree	Agree	Strongly disagree	Agree	Agree	Agree	Agree	Strongly disagree	Agree	Strongly disagree	Agree	Agree	Strongly disagree
United Republic of Tanzania	99DOTS	Female	45 to 54	Hired Worker	Primary School	1 to 2 minutes	Yes	Checked	Unchecked	Unchecked	Unchecked	No	Always	No						No						30 to 60 minutes	No		1 to 5 times	Agree	Agree	Strongly disagree	Agree	Agree	Agree	Agree	Strongly disagree	Agree	Agree	Agree	Agree	Strongly disagree
United Republic of Tanzania	99DOTS	Male	15 to 24	Self-employed	Primary School	Less than 1 minute	Yes	Unchecked	Checked	Unchecked	Unchecked	No	Sometimes	No						No						0 to 30 minutes	No		1 to 5 times	Agree	Agree	Strongly disagree	Agree	Agree	Agree	Agree	Strongly disagree	Agree	Agree	Agree	Agree	Agree
United Republic of Tanzania	99DOTS	Female	35 to 44	Unemployed	Primary School	1 to 2 minutes	Yes	Checked	Unchecked	Unchecked	Unchecked	No	Sometimes	Yes	Unchecked	Checked	Unchecked	Unchecked	Unchecked	No						More than 60 minutes	No		1 to 5 times	Agree	Agree	Strongly disagree	Agree	Agree	Agree	Agree	Strongly disagree	Agree	Agree	Agree	Agree	Strongly disagree
United Republic of Tanzania	99DOTS	Male	25 to 34	Self-employed	Secondary School	Less than 1 minute	Yes	Unchecked	Checked	Unchecked	Unchecked	No	Sometimes	No						No						30 to 60 minutes	No		1 to 5 times	Agree	Agree	Strongly disagree	Agree	Agree	Agree	Agree	Strongly disagree	Agree	Agree	Agree	Agree	Strongly disagree
United Republic of Tanzania	99DOTS	Male	55 to 64	Self-employed	Primary School	Less than 1 minute	Yes	Unchecked	Unchecked	Checked	Unchecked	No	Sometimes	No						No						0 to 30 minutes	No		1 to 5 times	Agree	Agree	Strongly disagree	Agree	Agree	Agree	Agree	Strongly disagree	Agree	Agree	Agree	Agree	Strongly disagree
United Republic of Tanzania	99DOTS	Male	35 to 44	Self-employed	Primary School	1 to 2 minutes	Yes	Checked	Unchecked	Unchecked	Unchecked	No	Sometimes	No						No						30 to 60 minutes	Yes	Checked	1 to 5 times	Agree	Agree	Strongly disagree	Agree	Agree	Agree	Agree	Disagree	Agree	Agree	Agree	Agree	Strongly disagree
United Republic of Tanzania	99DOTS	Male	35 to 44	Self-employed	Primary School	1 to 2 minutes	Yes	Checked	Unchecked	Unchecked	Unchecked	No	Sometimes	Yes	Unchecked	Unchecked	Unchecked	Unchecked	Unchecked	No						0 to 30 minutes	No		1 to 5 times	Agree	Agree	Strongly disagree	Agree	Agree	Agree	Agree	Strongly disagree	Strongly agree	Agree	Agree	Agree	Strongly disagree
United Republic of Tanzania	99DOTS	Male	25 to 34	Hired Worker	Primary School	Less than 1 minute	Yes	Checked	Unchecked	Unchecked	Unchecked	No	Sometimes	Yes	Checked	Unchecked	Unchecked	Unchecked	Unchecked	No						0 to 30 minutes	Yes	Checked	1 to 5 times	Agree	Agree	Strongly disagree	Agree	Agree	Agree	Agree	Strongly disagree	Agree	Agree	Agree	Agree	Strongly disagree
United Republic of Tanzania	99DOTS	Male	25 to 34	Hired Worker	Primary School	Less than 1 minute	Yes	Checked	Unchecked	Unchecked	Unchecked	N/a	Always	No						No						0 to 30 minutes	Yes	Checked	1 to 5 times	Agree	Agree	Agree	Agree	Agree	Agree	Agree	Strongly disagree	Agree	Agree	Agree	Agree	Strongly disagree
United Republic of Tanzania	99DOTS	Female	35 to 44	Unemployed	Primary School	1 to 2 minutes	Yes	Checked	Unchecked	Unchecked	Unchecked	No	Always	No						No						30 to 60 minutes	No		1 to 5 times	Agree	Agree	Strongly disagree	Agree	Agree	Agree	Agree	Strongly disagree	Agree	Agree	Agree	Agree	Strongly disagree
United Republic of Tanzania	99DOTS	Male	45 to 54	Self-employed	Primary School	1 to 2 minutes	Yes	Checked	Unchecked	Unchecked	Unchecked	No	Always	No						No						0 to 30 minutes	No		1 to 5 times	Agree	Agree	Agree	Strongly agree	Agree	Agree	Agree	Disagree	Agree	Agree	Agree	Agree	Strongly disagree
United Republic of Tanzania	99DOTS	Male	45 to 54	Hired Worker	Primary School	1 to 2 minutes	Yes	Checked	Unchecked	Unchecked	Unchecked	No	Always	No						No						More than 60 minutes	No		1 to 5 times	Agree	Agree	Strongly disagree	Agree	Agree	Agree	Agree	Strongly disagree	Agree	Agree	Agree	Agree	Strongly disagree
United Republic of Tanzania	99DOTS	Male	35 to 44	Hired Worker	No schooling	1 to 2 minutes	Yes	Checked	Unchecked	Unchecked	Unchecked	No	Always	No						Yes	Unchecked	Unchecked	Unchecked	Unchecked	Unchecked	More than 60 minutes	Yes	Checked	1 to 5 times	Agree	Agree	Strongly disagree	Agree	Agree	Agree	Agree	Strongly disagree	Agree	Agree	Agree	Agree	Strongly agree
United Republic of Tanzania	99DOTS	Female	15 to 24	Student	Secondary School	Less than 1 minute	Yes	Unchecked	Unchecked	Checked	Unchecked	Yes	Always	No						No						0 to 30 minutes	No		1 to 5 times	Agree	Agree	Strongly disagree	Agree	Agree	Agree	Agree	Strongly disagree	Agree	Agree	Agree	Agree	Strongly disagree
United Republic of Tanzania	99DOTS	Male	25 to 34	Hired Worker	Primary School	1 to 2 minutes	Yes	Checked	Unchecked	Unchecked	Unchecked	No	Always	No						No						0 to 30 minutes	No		1 to 5 times	Agree	Agree	Strongly disagree	Agree	Agree	Agree	Agree	Strongly disagree	Agree	Agree	Agree	Agree	Strongly disagree
United Republic of Tanzania	99DOTS	Male	65 or older	Self-employed	Primary School	1 to 2 minutes	Yes	Unchecked	Unchecked	Checked	Unchecked	No	Always	No						Yes	Unchecked	Unchecked	Unchecked	Unchecked	Unchecked	30 to 60 minutes	No		1 to 5 times	Agree	Agree	Strongly agree	Agree	Agree	Agree	Agree	Strongly disagree	Agree	Agree	Agree	Strongly agree	Strongly agree
United Republic of Tanzania	99DOTS	Male	45 to 54	Self-employed	Primary School	More than 3 minutes	Yes	Unchecked	Unchecked	Checked	Unchecked	Don't Know	Sometimes	No						No						More than 60 minutes	No		1 to 5 times	Strongly disagree	Disagree	Strongly agree	Agree	Strongly disagree	Agree	Agree	Strongly agree	Strongly agree	Agree	Agree	Strongly agree	Strongly disagree
United Republic of Tanzania	99DOTS	Male	45 to 54	Self-employed	Primary School	Less than 1 minute	Yes	Unchecked	Checked	Unchecked	Unchecked	No	Never	No						No						0 to 30 minutes	No		1 to 5 times	Agree	Agree	Strongly disagree	Agree	Agree	Agree	Agree	Strongly disagree	Agree	Agree	Agree	Agree	Strongly disagree
United Republic of Tanzania	99DOTS	Female	35 to 44	Self-employed	Primary School	Less than 1 minute	Yes	Unchecked	Unchecked	Checked	Unchecked	No	Always	No						No						0 to 30 minutes	No		1 to 5 times	Agree	Agree	Strongly disagree	Agree	Agree	Agree	Agree	Strongly disagree	Agree	Agree	Agree	Agree	Strongly disagree
United Republic of Tanzania	99DOTS	Male	55 to 64	Self-employed	Primary School	Less than 1 minute	Yes	Unchecked	Unchecked	Checked	Unchecked	No	Sometimes	No						No						0 to 30 minutes	No		1 to 5 times	Agree	Agree	Strongly disagree	Agree	Agree	Agree	Agree	Strongly disagree	Agree	Agree	Agree	Agree	Strongly disagree
United Republic of Tanzania	99DOTS	Female	35 to 44	Hired Worker	No schooling	1 to 2 minutes	Yes	Unchecked	Unchecked	Checked	Unchecked	No	Always	No						No						More than 60 minutes	No		1 to 5 times	Agree	Agree	Strongly disagree	Agree	Agree	Agree	Agree	Strongly disagree	Agree	Agree	Agree	Agree	Strongly disagree
United Republic of Tanzania	99DOTS	Male	65 or older	Self-employed	Primary School	Less than 1 minute	Yes	Checked	Unchecked	Unchecked	Unchecked	No	Sometimes	No						No						More than 60 minutes	No		1 to 5 times	Agree	Agree	Strongly disagree	Agree	Agree	Agree	Agree	Strongly disagree	Agree	Agree	Agree	Agree	Strongly disagree
United Republic of Tanzania	99DOTS	Male	55 to 64	Self-employed	Primary School	Less than 1 minute	Yes	Unchecked	Checked	Unchecked	Unchecked	No	Sometimes	No						No						0 to 30 minutes	No		1 to 5 times	Agree	Agree	Strongly disagree	Agree	Agree	Agree	Agree	Strongly disagree	Agree	Agree	Agree	Agree	Strongly disagree
United Republic of Tanzania	99DOTS	Male	55 to 64	Self-employed	No schooling	Less than 1 minute	Yes	Unchecked	Unchecked	Checked	Unchecked	No	Sometimes	No						No						0 to 30 minutes	No		1 to 5 times	Agree	Agree	Strongly disagree	Agree	Agree	Agree	Agree	Strongly disagree	Agree	Agree	Agree	Agree	Strongly disagree
United Republic of Tanzania	99DOTS	Male	35 to 44	Self-employed	No schooling	1 to 2 minutes	Yes	Checked	Unchecked	Unchecked	Unchecked	No	Always	Yes	Unchecked	Unchecked	Unchecked	Unchecked	Unchecked	No						30 to 60 minutes	No		1 to 5 times	Agree	Agree	Strongly disagree	Agree	Agree	Agree	Strongly agree	Disagree	Agree	Strongly agree	Agree	Strongly agree	Strongly disagree
United Republic of Tanzania	99DOTS	Female	45 to 54	Hired Worker	Primary School	Less than 1 minute	Yes	Unchecked	Unchecked	Checked	Unchecked	No	Always	Yes	Unchecked	Checked	Checked	Unchecked	Unchecked	No						More than 60 minutes	No		1 to 5 times	Agree	Agree	Strongly disagree	Agree	Agree	Agree	Agree	Strongly disagree	Agree	Agree	Agree	Agree	Strongly disagree
United Republic of Tanzania	99DOTS	Male	35 to 44	Hired Worker	No schooling	Less than 1 minute	Yes	Checked	Unchecked	Unchecked	Unchecked	No	Always	No						No						30 to 60 minutes	No		1 to 5 times	Agree	Agree	Strongly disagree	Agree	Agree	Agree	Agree	Strongly disagree	Agree	Agree	Agree	Agree	Agree
United Republic of Tanzania	99DOTS	Female	15 to 24	Hired Worker	Primary School	1 to 2 minutes	Yes	Checked	Unchecked	Unchecked	Unchecked	No	Always	No						No						More than 60 minutes	Yes	Checked	1 to 5 times	Agree	Agree	Agree	Agree	Agree	Agree	Agree	Strongly disagree	Agree	Agree	Agree	Agree	Agree
United Republic of Tanzania	99DOTS	Male	45 to 54	Self-employed	Primary School	More than 3 minutes	Yes	Unchecked	Unchecked	Checked	Unchecked	No	Sometimes	No						No						30 to 60 minutes	No		1 to 5 times	Strongly agree	Agree	Strongly disagree	Agree	Agree	Agree	Strongly agree	Strongly disagree	Agree	Agree	Agree	Agree	Strongly disagree
United Republic of Tanzania	99DOTS	Female	35 to 44	Self-employed	Primary School	1 to 2 minutes	Yes	Checked	Unchecked	Unchecked	Unchecked	No	Sometimes	Yes	Unchecked	Unchecked	Unchecked	Unchecked	Unchecked	No						0 to 30 minutes	No		1 to 5 times	Agree	Agree	Disagree	Agree	Agree	Agree	Agree	Disagree	Strongly agree	Agree	Agree	Agree	Strongly disagree
United Republic of Tanzania	99DOTS	Male	35 to 44	Self-employed	Primary School	Less than 1 minute	Yes	Unchecked	Checked	Unchecked	Unchecked	No	Sometimes	No						No						0 to 30 minutes	No		1 to 5 times	Agree	Agree	Strongly disagree	Agree	Agree	Agree	Agree	Strongly disagree	Agree	Agree	Agree	Agree	Strongly disagree
United Republic of Tanzania	99DOTS	Male	55 to 64	Self-employed	Primary School	Less than 1 minute	Yes	Unchecked	Checked	Unchecked	Unchecked	No	Sometimes	No						No						0 to 30 minutes	No		1 to 5 times	Agree	Agree	Strongly disagree	Agree	Agree	Agree	Agree	Strongly disagree	Agree	Agree	Agree	Agree	Strongly disagree
United Republic of Tanzania	99DOTS	Female	55 to 64	Self-employed	Primary School	More than 3 minutes	Yes	Unchecked	Unchecked	Checked	Unchecked	No	Sometimes	No						No						30 to 60 minutes	No		1 to 5 times	Disagree	Agree	Strongly disagree	Agree	Agree	Agree	Strongly agree	Strongly disagree	Strongly agree	Agree	Agree	Agree	Strongly disagree
United Republic of Tanzania	99DOTS	Male	55 to 64	Self-employed	No schooling	Less than 1 minute	Yes	Unchecked	Checked	Unchecked	Unchecked	No	Sometimes	Yes	Checked	Unchecked	Unchecked	Unchecked	Unchecked	No						0 to 30 minutes	No		1 to 5 times	Agree	Agree	Strongly disagree	Agree	Agree	Agree	Agree	Strongly disagree	Agree	Agree	Agree	Agree	Strongly disagree
United Republic of Tanzania	99DOTS	Female	45 to 54	Hired Worker	Primary School	More than 3 minutes	Yes	Checked	Unchecked	Unchecked	Unchecked	No	Always	No						No						0 to 30 minutes	No		1 to 5 times	Agree	Agree	Strongly disagree	Agree	Agree	Agree	Agree	Strongly disagree	Agree	Agree	Agree	Agree	Strongly disagree
United Republic of Tanzania	99DOTS	Female	35 to 44	Hired Worker	No schooling	More than 3 minutes	Yes	Checked	Unchecked	Unchecked	Unchecked	No	Always	No						No						30 to 60 minutes	No		1 to 5 times	Agree	Agree	Strongly disagree	Agree	Agree	Agree	Agree	Strongly disagree	Agree	Agree	Agree	Agree	Strongly disagree
United Republic of Tanzania	99DOTS	Male	35 to 44	Hired Worker	Primary School	Less than 1 minute	Yes	Checked	Unchecked	Unchecked	Unchecked	Yes	Always	Yes	Checked	Unchecked	Unchecked	Unchecked	Unchecked	No						30 to 60 minutes	No		1 to 5 times	Agree	Agree	Strongly disagree	Agree	Agree	Agree	Agree	Strongly disagree	Agree	Agree	Agree	Agree	Strongly disagree
United Republic of Tanzania	99DOTS	Male	35 to 44	Self-employed	Primary School	Less than 1 minute	Yes	Unchecked	Checked	Unchecked	Unchecked	No	Sometimes	No						No						0 to 30 minutes	No		1 to 5 times	Agree	Agree	Strongly disagree	Agree	Agree	Agree	Agree	Strongly disagree	Agree	Agree	Agree	Agree	Strongly disagree
United Republic of Tanzania	99DOTS	Female	35 to 44	Self-employed	Primary School	Less than 1 minute	Yes	Unchecked	Checked	Unchecked	Unchecked	No	Sometimes	No						No						0 to 30 minutes	No		1 to 5 times	Agree	Agree	Strongly disagree	Agree	Agree	Agree	Agree	Agree	Agree	Agree	Agree	Agree	Strongly disagree
United Republic of Tanzania	99DOTS	Female	45 to 54	Self-employed	Primary School	Less than 1 minute	Yes	Unchecked	Checked	Unchecked	Unchecked	No	Sometimes	No						No						0 to 30 minutes	No		1 to 5 times	Agree	Agree	Strongly disagree	Agree	Agree	Agree	Agree	Strongly disagree	Agree	Agree	Agree	Agree	Strongly disagree
United Republic of Tanzania	99DOTS	Female	55 to 64	Hired Worker	No schooling	Less than 1 minute	Yes	Checked	Unchecked	Unchecked	Unchecked	No	Always	Yes	Unchecked	Checked	Unchecked	Unchecked	Unchecked	No						0 to 30 minutes	No		1 to 5 times	Agree	Agree	Strongly disagree	Agree	Agree	Agree	Agree	Strongly disagree	Agree	Agree	Agree	Agree	Strongly disagree
United Republic of Tanzania	99DOTS	Male	45 to 54	Self-employed	Primary School	More than 3 minutes	Yes	Unchecked	Unchecked	Checked	Unchecked	Don't Know	Always	No						No						0 to 30 minutes	No		1 to 5 times	Agree	Agree	Strongly disagree	Agree	Agree	Agree	Agree	Strongly agree	Strongly agree	Agree	Agree	Agree	Strongly disagree
United Republic of Tanzania	99DOTS	Male	15 to 24	Self-employed	Secondary School	Less than 1 minute	Yes	Checked	Unchecked	Unchecked	Unchecked	No	Always	Yes	Checked	Unchecked	Unchecked	Unchecked	Unchecked	No						0 to 30 minutes	No		1 to 5 times	Agree	Agree	Strongly disagree	Agree	Agree	Agree	Agree	Strongly disagree	Agree	Agree	Agree	Agree	Strongly disagree
United Republic of Tanzania	99DOTS	Female	35 to 44	Unemployed	Primary School	Less than 1 minute	Yes	Checked	Unchecked	Unchecked	Unchecked	No	Sometimes	No						No						More than 60 minutes	No		1 to 5 times	Agree	Agree	Agree	Agree	Agree	Agree	Agree	Agree	Agree	Agree	Agree	Agree	Agree
United Republic of Tanzania	99DOTS	Female	45 to 54	Hired Worker	No schooling	More than 3 minutes	Yes	Unchecked	Unchecked	Checked	Unchecked	No	Always	Yes	Unchecked	Unchecked	Unchecked	Unchecked	Unchecked	No						More than 60 minutes	No		1 to 5 times	Agree	Agree	Disagree	Agree	Agree	Agree	Agree	Strongly disagree	Agree	Agree	Agree	Agree	Strongly disagree
United Republic of Tanzania	99DOTS	Male	25 to 34	Hired Worker	No schooling	1 to 2 minutes	Yes	Checked	Unchecked	Unchecked	Unchecked	No	Always	No						No						More than 60 minutes	Yes	Checked	1 to 5 times	Agree	Agree	Strongly disagree	Agree	Agree	Agree	Agree	Strongly disagree	Agree	Agree	Agree	Agree	Strongly disagree
United Republic of Tanzania	99DOTS	Female	25 to 34	Self-employed	Primary School	More than 3 minutes	Yes	Unchecked	Unchecked	Checked	Unchecked	No	Always	Yes	Unchecked	Unchecked	Unchecked	Unchecked	Unchecked	No						30 to 60 minutes	No		1 to 5 times	Agree	Agree	Strongly disagree	Agree	Agree	Agree	Agree	Disagree	Strongly agree	Agree	Agree	Agree	Strongly disagree
United Republic of Tanzania	99DOTS	Female	55 to 64	Self-employed	No schooling	1 to 2 minutes	Yes	Unchecked	Unchecked	Checked	Unchecked	No	Sometimes	No						No						0 to 30 minutes	No		1 to 5 times	Agree	Agree	Strongly disagree	Agree	Agree	Agree	Agree	Strongly disagree	Agree	Agree	Agree	Agree	Strongly disagree
United Republic of Tanzania	99DOTS	Female	25 to 34	Self-employed	Secondary School	Less than 1 minute	Yes	Unchecked	Checked	Unchecked	Unchecked	Yes	Sometimes	Yes	Unchecked	Unchecked	Unchecked	Unchecked	Unchecked	No						0 to 30 minutes	No		1 to 5 times	Agree	Agree	Strongly disagree	Agree	Agree	Agree	Agree	Strongly disagree	Agree	Agree	Agree	Agree	Strongly disagree
United Republic of Tanzania	99DOTS	Male	55 to 64	Self-employed	Secondary School	1 to 2 minutes	Yes	Checked	Unchecked	Unchecked	Unchecked	Yes	Always	No						No						0 to 30 minutes	No		1 to 5 times	Agree	Agree	Agree	Agree	Agree	Agree	Strongly disagree	Strongly disagree	Agree	Agree	Agree	Agree	Strongly disagree
United Republic of Tanzania	99DOTS	Male	35 to 44	Self-employed	No schooling	Less than 1 minute	Yes	Checked	Unchecked	Unchecked	Unchecked	No	Sometimes	Yes	Unchecked	Unchecked	Unchecked	Unchecked	Unchecked	No						0 to 30 minutes	No		1 to 5 times	Agree	Agree	Strongly disagree	Agree	Agree	Agree	Agree	Strongly disagree	Agree	Agree	Agree	Agree	Strongly disagree
United Republic of Tanzania	99DOTS	Male	45 to 54	Hired Worker	No schooling	1 to 2 minutes	Yes	Checked	Unchecked	Unchecked	Unchecked	No	Sometimes	Yes	Unchecked	Unchecked	Unchecked	Unchecked	Unchecked	No						0 to 30 minutes	Yes	Checked	1 to 5 times	Agree	Agree	Agree	Agree	Agree	Agree	Agree	Agree	Agree	Agree	Agree	Agree	Strongly disagree
United Republic of Tanzania	99DOTS	Male	45 to 54	Self-employed	Primary School	Less than 1 minute	Yes	Unchecked	Checked	Unchecked	Unchecked	No	Sometimes	No						No						0 to 30 minutes	No		1 to 5 times	Agree	Agree	Strongly disagree	Agree	Agree	Agree	Agree	Strongly disagree	Agree	Agree	Agree	Agree	Strongly disagree
United Republic of Tanzania	99DOTS	Male	35 to 44	Self-employed	Primary School	Less than 1 minute	Yes	Checked	Unchecked	Unchecked	Unchecked	No	Never	No						No						30 to 60 minutes	No		1 to 5 times	Agree	Agree	Strongly disagree	Agree	Agree	Agree	Agree	Strongly disagree	Agree	Agree	Agree	Agree	Strongly disagree
United Republic of Tanzania	99DOTS	Female	25 to 34	Hired Worker	Primary School	1 to 2 minutes	Yes	Checked	Unchecked	Unchecked	Unchecked	Yes	Always	Yes	Unchecked	Unchecked	Unchecked	Unchecked	Unchecked	No						0 to 30 minutes	Yes	Checked	1 to 5 times	Agree	Agree	Agree	Agree	Agree	Agree	Agree	Strongly disagree	Agree	Agree	Agree	Agree	Strongly disagree
United Republic of Tanzania	99DOTS	Male	65 or older	Hired Worker	Primary School	More than 3 minutes	Yes	Unchecked	Unchecked	Checked	Unchecked	No	Always	Yes	Checked	Unchecked	Unchecked	Unchecked	Unchecked	No						More than 60 minutes	No		1 to 5 times	Agree	Agree	Strongly disagree	Agree	Agree	Agree	Agree	Strongly disagree	Agree	Agree	Agree	Agree	Strongly disagree
United Republic of Tanzania	99DOTS	Male	65 or older	Hired Worker	Primary School	Less than 1 minute	No	Unchecked	Unchecked	Unchecked				Yes	Unchecked	Unchecked	Unchecked	Unchecked	Unchecked	No						0 to 30 minutes	Yes	Checked	1 to 5 times	Agree	Agree	Agree	Agree	Agree	Agree	Agree	Strongly disagree	Agree	Agree	Agree	Agree	Strongly disagree
United Republic of Tanzania	99DOTS	Male	15 to 24	Unemployed	Secondary School	1 to 2 minutes	Yes	Checked	Unchecked	Unchecked	Unchecked	Yes	Always	No						No						30 to 60 minutes	No		1 to 5 times	Agree	Agree	Strongly disagree	Agree	Agree	Agree	Agree	Strongly disagree	Agree	Agree	Agree	Agree	Strongly disagree
United Republic of Tanzania	99DOTS	Male	25 to 34	Self-employed	Primary School	1 to 2 minutes	Yes	Checked	Unchecked	Unchecked	Unchecked	No	Always	No						No						More than 60 minutes	Yes	Checked	1 to 5 times	Agree	Agree	Strongly disagree	Agree	Agree	Agree	Agree	Strongly disagree	Agree	Agree	Agree	Agree	Strongly disagree
United Republic of Tanzania	99DOTS	Female	25 to 34	Self-employed	Primary School	Less than 1 minute	Yes	Unchecked	Checked	Unchecked	Unchecked	No	Sometimes	No						No						0 to 30 minutes	No		1 to 5 times	Agree	Agree	Strongly disagree	Agree	Agree	Agree	Agree	Strongly disagree	Agree	Agree	Agree	Agree	Strongly disagree
United Republic of Tanzania	99DOTS	Female	25 to 34	Hired Worker	Primary School	Less than 1 minute	Yes	Unchecked	Unchecked	Checked	Unchecked	No	Sometimes	Yes	Unchecked	Unchecked	Unchecked	Unchecked	Unchecked	No						0 to 30 minutes	Yes	Checked	1 to 5 times	Agree	Agree	Strongly disagree	Agree	Agree	Agree	Agree	Strongly disagree	Agree	Agree	Agree	Agree	Strongly disagree
United Republic of Tanzania	99DOTS	Female	25 to 34	Unemployed	Primary School	Less than 1 minute	Yes	Checked	Unchecked	Unchecked	Unchecked	No	Sometimes	No						No						0 to 30 minutes	No		1 to 5 times	Agree	Agree	Strongly disagree	Agree	Agree	Agree	Agree	Strongly disagree	Agree	Agree	Agree	Agree	Strongly disagree
United Republic of Tanzania	99DOTS	Male	55 to 64	Self-employed	Primary School	More than 3 minutes	Yes	Checked	Unchecked	Unchecked	Unchecked	No	Always	Yes	Unchecked	Unchecked	Unchecked	Unchecked	Checked	No						30 to 60 minutes	No		1 to 5 times	Agree	Agree	Strongly disagree	Agree	Agree	Agree	Agree	Strongly agree	Agree	Agree	Agree	Agree	Strongly disagree
United Republic of Tanzania	99DOTS	Female	45 to 54	Self-employed	Primary School	Less than 1 minute	Yes	Unchecked	Checked	Unchecked	Unchecked	No	Sometimes	No						No						0 to 30 minutes	No		1 to 5 times	Agree	Agree	Strongly disagree	Agree	Agree	Agree	Agree	Strongly disagree	Agree	Agree	Agree	Agree	Strongly disagree
United Republic of Tanzania	99DOTS	Male	25 to 34	Hired Worker	Primary School	1 to 2 minutes	Yes	Checked	Unchecked	Unchecked	Unchecked	Yes	Always	Yes	Unchecked	Unchecked	Unchecked	Unchecked	Checked	No						0 to 30 minutes	No		1 to 5 times	Agree	Agree	Strongly disagree	Strongly agree	Agree	Agree	Agree	Disagree	Agree	Agree	Agree	Agree	Strongly disagree
United Republic of Tanzania	99DOTS	Male	25 to 34	Hired Worker	Post-Secondary School	Less than 1 minute	Yes	Checked	Unchecked	Unchecked	Unchecked	Yes	Always	Yes	Unchecked	Unchecked	Unchecked	Unchecked	Checked	No						0 to 30 minutes	No		1 to 5 times	Agree	Agree	Strongly disagree	Strongly agree	Agree	Agree	Agree	Strongly disagree	Agree	Agree	Agree	Agree	Disagree
United Republic of Tanzania	99DOTS	Male	45 to 54	Self-employed	Primary School	1 to 2 minutes	Yes	Checked	Unchecked	Unchecked	Unchecked	No	Always	No						No						More than 60 minutes	Yes	Checked	1 to 5 times	Agree	Agree	Strongly disagree	Agree	Agree	Agree	Agree	Strongly disagree	Agree	Agree	Agree	Agree	Strongly disagree
United Republic of Tanzania	99DOTS	Male	65 or older	Hired Worker	No schooling	1 to 2 minutes	Yes	Unchecked	Unchecked	Checked	Unchecked	No	Always	Yes	Checked	Unchecked	Unchecked	Unchecked	Unchecked	Yes	Unchecked	Unchecked	Unchecked	Unchecked	Unchecked	0 to 30 minutes	No		1 to 5 times	Agree	Agree	Strongly disagree	Agree	Agree	Agree	Agree	Strongly disagree	Agree	Agree	Agree	Agree	Strongly disagree
United Republic of Tanzania	99DOTS	Female	35 to 44	Hired Worker	No schooling	1 to 2 minutes	Yes	Unchecked	Unchecked	Checked	Unchecked	No	Sometimes	No						No						0 to 30 minutes	No		1 to 5 times	Agree	Agree	Strongly disagree	Agree	Agree	Agree	Agree	Strongly disagree	Agree	Agree	Agree	Agree	Strongly disagree
United Republic of Tanzania	99DOTS	Male	35 to 44	Hired Worker	Primary School	1 to 2 minutes	Yes	Checked	Unchecked	Unchecked	Unchecked	No	Always	Yes	Unchecked	Unchecked	Unchecked	Unchecked	Unchecked	No						0 to 30 minutes	Yes	Checked	1 to 5 times	Agree	Agree	Disagree	Strongly agree	Agree	Agree	Agree	Strongly disagree	Strongly agree	Strongly agree	Agree	Agree	Strongly disagree
United Republic of Tanzania	99DOTS	Female	25 to 34	Hired Worker	No schooling	1 to 2 minutes	Yes	Unchecked	Unchecked	Checked	Unchecked	No	Always	Yes	Unchecked	Unchecked	Unchecked	Unchecked	Unchecked	Yes	Unchecked	Unchecked	Unchecked	Unchecked	Unchecked	0 to 30 minutes	No		1 to 5 times	Agree	Agree	Strongly disagree	Agree	Agree	Agree	Agree	Strongly disagree	Agree	Agree	Agree	Agree	Strongly disagree
United Republic of Tanzania	99DOTS	Female	25 to 34	Unemployed	Primary School	More than 3 minutes	Yes	Checked	Unchecked	Unchecked	Unchecked	No	Always	No						No						30 to 60 minutes	No		1 to 5 times	Agree	Agree	Strongly disagree	Agree	Agree	Agree	Agree	Strongly disagree	Agree	Agree	Agree	Agree	Strongly disagree
United Republic of Tanzania	99DOTS	Female	25 to 34	Self-employed	No schooling	1 to 2 minutes	Yes	Unchecked	Unchecked	Checked	Unchecked	No	Always	Yes	Unchecked	Unchecked	Unchecked	Unchecked	Checked	No						More than 60 minutes	No		1 to 5 times	Agree	Agree	Strongly disagree	Agree	Agree	Agree	Agree	Strongly disagree	Agree	Agree	Agree	Agree	Strongly disagree
United Republic of Tanzania	99DOTS	Female	35 to 44	Hired Worker	Primary School	More than 3 minutes	Yes	Unchecked	Unchecked	Checked	Unchecked	No	Sometimes	Yes	Unchecked	Unchecked	Unchecked	Unchecked	Unchecked	No						30 to 60 minutes	No		1 to 5 times	Agree	Agree	Agree	Agree	Agree	Agree	Agree	Strongly disagree	Agree	Agree	Agree	Agree	Strongly disagree
United Republic of Tanzania	99DOTS	Male	45 to 54	Hired Worker	Primary School	Less than 1 minute	Yes	Checked	Unchecked	Unchecked	Unchecked	No	Always	Yes	Unchecked	Unchecked	Unchecked	Unchecked	Unchecked	Yes	Unchecked	Unchecked	Unchecked	Unchecked	Unchecked	30 to 60 minutes	No		1 to 5 times	Agree	Agree	Strongly agree	Agree	Agree	Agree	Agree	Strongly disagree	Agree	Agree	Agree	Agree	Strongly disagree
United Republic of Tanzania	99DOTS	Male	65 or older	Hired Worker	No schooling	Less than 1 minute	Yes	Unchecked	Unchecked	Checked	Unchecked	Yes	Always	No						No						0 to 30 minutes	No		1 to 5 times	Agree	Agree	Agree	Agree	Agree	Agree	Agree	Agree	Agree	Agree	Agree	Agree	Agree
United Republic of Tanzania	99DOTS	Male	25 to 34	Self-employed	Primary School	Less than 1 minute	Yes	Unchecked	Checked	Unchecked	Unchecked	No	Sometimes	No						No						0 to 30 minutes	No		1 to 5 times	Agree	Agree	Strongly disagree	Agree	Agree	Agree	Agree	Strongly disagree	Agree	Agree	Agree	Agree	Strongly disagree
United Republic of Tanzania	99DOTS	Female	25 to 34	Self-employed	Primary School	More than 3 minutes	Yes	Unchecked	Unchecked	Checked	Unchecked	No	Sometimes	No						No						30 to 60 minutes	No		15 or more times	Agree	Agree	Disagree	Agree	Agree	Agree	Agree	Strongly disagree	Agree	Agree	Agree	Agree	Strongly disagree
United Republic of Tanzania	99DOTS	Female	25 to 34	Self-employed	Primary School	Less than 1 minute	Yes	Unchecked	Checked	Unchecked	Unchecked	No	Always	No						No						0 to 30 minutes	No		1 to 5 times	Agree	Agree	Strongly disagree	Agree	Agree	Agree	Agree	Strongly disagree	Agree	Agree	Agree	Agree	Strongly disagree
United Republic of Tanzania	99DOTS	Male	35 to 44	Hired Worker	No schooling	Less than 1 minute	Yes	Checked	Unchecked	Unchecked	Unchecked	No	Always	Yes	Unchecked	Unchecked	Unchecked	Unchecked	Unchecked	Yes	Unchecked	Unchecked	Unchecked	Unchecked	Unchecked	0 to 30 minutes	Yes	Checked	1 to 5 times	Agree	Agree	Strongly disagree	Agree	Agree	Agree	Agree	Strongly disagree	Agree	Agree	Agree	Agree	Strongly disagree
United Republic of Tanzania	99DOTS	Female	25 to 34	Hired Worker	No schooling	Less than 1 minute	Yes	Unchecked	Checked	Unchecked	Unchecked	No	Sometimes	No						No						0 to 30 minutes	No		1 to 5 times	Agree	Agree	Strongly disagree	Agree	Agree	Agree	Agree	Strongly disagree	Agree	Agree	Agree	Agree	Strongly disagree
United Republic of Tanzania	99DOTS	Male	65 or older	Hired Worker	Primary School	Less than 1 minute	Yes	Unchecked	Checked	Unchecked	Unchecked	No	Sometimes	No						No						0 to 30 minutes	No		1 to 5 times	Agree	Agree	Strongly disagree	Agree	Agree	Agree	Agree	Strongly disagree	Agree	Agree	Agree	Agree	Strongly disagree
United Republic of Tanzania	99DOTS	Male	65 or older	Self-employed	No schooling	1 to 2 minutes	Yes	Checked	Unchecked	Unchecked	Unchecked	No	Always	No						No						More than 60 minutes	Yes	Checked	1 to 5 times	Agree	Agree	Strongly disagree	Agree	Agree	Agree	Agree	Strongly disagree	Agree	Agree	Agree	Agree	Strongly disagree
United Republic of Tanzania	99DOTS	Male	15 to 24	Hired Worker	No schooling	1 to 2 minutes	Yes	Checked	Unchecked	Unchecked	Unchecked	No	Always	No						No						30 to 60 minutes	No		1 to 5 times	Agree	Agree	Strongly disagree	Agree	Agree	Agree	Agree	Strongly disagree	Agree	Agree	Agree	Agree	Strongly disagree
United Republic of Tanzania	99DOTS	Female	65 or older	Unemployed	No schooling	1 to 2 minutes	Yes	Unchecked	Unchecked	Checked	Unchecked	No	Always	Yes	Checked	Unchecked	Unchecked	Unchecked	Unchecked	No						0 to 30 minutes	No		6 to 15 times	Agree	Agree	Strongly disagree	Agree	Strongly agree	Agree	Agree	Strongly disagree	Strongly disagree	Agree	Agree	Agree	Strongly agree
United Republic of Tanzania	99DOTS	Male	35 to 44	Hired Worker	Primary School	1 to 2 minutes	Yes	Checked	Unchecked	Unchecked	Unchecked	No	Always	No						No						0 to 30 minutes	Yes	Checked	1 to 5 times	Agree	Agree	Agree	Agree	Agree	Agree	Agree	Strongly disagree	Agree	Agree	Agree	Agree	Strongly disagree
United Republic of Tanzania	99DOTS	Male	35 to 44	Self-employed	Primary School	1 to 2 minutes	Yes	Checked	Unchecked	Unchecked	Unchecked	No	Always	Yes	Unchecked	Unchecked	Checked	Unchecked	Unchecked	Yes	Unchecked	Unchecked	Unchecked	Unchecked	Unchecked	More than 60 minutes	No		1 to 5 times	Strongly disagree	Agree	Strongly disagree	Strongly agree	Agree	Agree	Strongly agree	Strongly agree	Strongly agree	Agree	Agree	Strongly agree	Strongly disagree
United Republic of Tanzania	99DOTS	Male	55 to 64	Hired Worker	Primary School	1 to 2 minutes	Yes	Unchecked	Checked	Unchecked	Unchecked	No	Sometimes	No						No						0 to 30 minutes	No		1 to 5 times	Agree	Agree	Strongly disagree	Agree	Agree	Agree	Agree	Strongly disagree	Agree	Agree	Agree	Agree	Strongly disagree
United Republic of Tanzania	99DOTS	Male	55 to 64	Self-employed	Primary School	1 to 2 minutes	Yes	Unchecked	Unchecked	Checked	Unchecked	No	Always	Yes	Checked	Unchecked	Unchecked	Unchecked	Checked	Yes	Unchecked	Unchecked	Unchecked	Unchecked	Unchecked	30 to 60 minutes	No		1 to 5 times	Agree	Agree	Strongly disagree	Agree	Disagree	Agree	Agree	Strongly agree	Agree	Agree	Agree	Strongly agree	Strongly disagree
United Republic of Tanzania	99DOTS	Male	35 to 44	Self-employed	Primary School	Less than 1 minute	Yes	Checked	Unchecked	Unchecked	Unchecked	No	Always	Yes	Checked	Unchecked	Unchecked	Unchecked	Unchecked	No						More than 60 minutes	No		1 to 5 times	Agree	Agree	Strongly disagree	Agree	Agree	Agree	Agree	Strongly disagree	Agree	Agree	Agree	Agree	Strongly disagree
United Republic of Tanzania	99DOTS	Male	25 to 34	Self-employed	Primary School	Less than 1 minute	Yes	Unchecked	Checked	Unchecked	Unchecked	No	Sometimes	No						No						0 to 30 minutes	No		1 to 5 times	Agree	Agree	Strongly disagree	Agree	Agree	Agree	Agree	Strongly disagree	Agree	Agree	Agree	Agree	Strongly disagree
United Republic of Tanzania	99DOTS	Female	65 or older	Self-employed	Primary School	1 to 2 minutes	Yes	Checked	Unchecked	Unchecked	Unchecked	No	Sometimes	Yes	Unchecked	Unchecked	Checked	Unchecked	Unchecked	No						0 to 30 minutes	No		1 to 5 times	Agree	Agree	Strongly disagree	Agree	Agree	Agree	Agree	Strongly disagree	Agree	Agree	Agree	Agree	Strongly disagree
United Republic of Tanzania	99DOTS	Male	15 to 24	Self-employed	Primary School	1 to 2 minutes	Yes	Checked	Unchecked	Unchecked	Unchecked	No	Sometimes	Yes	Unchecked	Unchecked	Unchecked	Unchecked	Unchecked	Yes	Unchecked	Unchecked	Unchecked	Unchecked	Unchecked	0 to 30 minutes	No		6 to 15 times	Agree	Agree	Disagree	Agree	Agree	Agree	Agree	Strongly disagree	Agree	Agree	Agree	Agree	Strongly disagree
United Republic of Tanzania	99DOTS	Male	65 or older	Self-employed	Primary School	Less than 1 minute	Yes	Checked	Unchecked	Unchecked	Unchecked	No	Sometimes	Yes	Unchecked	Checked	Unchecked	Unchecked	Unchecked	No						0 to 30 minutes	No		1 to 5 times	Agree	Agree	Strongly agree	Agree	Agree	Agree	Agree	Strongly disagree	Agree	Agree	Agree	Agree	Strongly disagree
United Republic of Tanzania	99DOTS	Female	25 to 34	Self-employed	No schooling	Less than 1 minute	Yes	Checked	Unchecked	Unchecked	Unchecked	No	Always	Yes	Unchecked	Unchecked	Unchecked	Unchecked	Unchecked	No						More than 60 minutes	No		1 to 5 times	Agree	Agree	Strongly agree	Agree	Agree	Agree	Agree	Strongly disagree	Agree	Agree	Agree	Agree	Strongly disagree
United Republic of Tanzania	99DOTS	Female	25 to 34	Self-employed	Secondary School	Less than 1 minute	Yes	Unchecked	Checked	Unchecked	Unchecked	No	Sometimes	No						No						0 to 30 minutes	No		1 to 5 times	Agree	Agree	Strongly disagree	Agree	Agree	Agree	Agree	Strongly disagree	Agree	Agree	Agree	Agree	Strongly disagree
United Republic of Tanzania	99DOTS	Male	55 to 64	Self-employed	No schooling	Less than 1 minute	Yes	Unchecked	Unchecked	Checked	Unchecked	No	Sometimes	No						No						0 to 30 minutes	No		1 to 5 times	Agree	Agree	Strongly disagree	Agree	Agree	Agree	Agree	Strongly disagree	Agree	Agree	Agree	Agree	Strongly disagree
United Republic of Tanzania	99DOTS	Male	55 to 64	Hired Worker	Primary School	1 to 2 minutes	Yes	Checked	Unchecked	Unchecked	Unchecked	No	Sometimes	No						No						30 to 60 minutes	No		1 to 5 times	Agree	Agree	Strongly disagree	Agree	Agree	Strongly agree	Agree	Strongly disagree	Agree	Agree	Agree	Agree	Strongly disagree
United Republic of Tanzania	99DOTS	Male	55 to 64	Self-employed	Primary School	1 to 2 minutes	Yes	Checked	Unchecked	Unchecked	Unchecked	No	Always	Yes	Checked	Unchecked	Unchecked	Unchecked	Unchecked	No						30 to 60 minutes	No		1 to 5 times	Agree	Agree	Strongly disagree	Agree	Agree	Agree	Agree	Disagree	Agree	Agree	Agree	Agree	Agree
United Republic of Tanzania	99DOTS	Female	55 to 64	Self-employed	No schooling	1 to 2 minutes	Yes	Unchecked	Unchecked	Checked	Unchecked	No	Always	No						No						0 to 30 minutes	No		1 to 5 times	Agree	Agree	Strongly disagree	Agree	Agree	Agree	Agree	Strongly disagree	Agree	Agree	Agree	Agree	Strongly disagree
United Republic of Tanzania	99DOTS	Male	55 to 64	Hired Worker	Primary School	Less than 1 minute	Yes	Unchecked	Checked	Unchecked	Unchecked	No	Always	Yes	Unchecked	Unchecked	Unchecked	Unchecked	Unchecked	No						0 to 30 minutes	No		1 to 5 times	Agree	Agree	Strongly disagree	Agree	Agree	Agree	Agree	Strongly disagree	Agree	Agree	Agree	Agree	Strongly disagree
United Republic of Tanzania	99DOTS	Male	35 to 44	Self-employed	Secondary School	Less than 1 minute	Yes	Unchecked	Unchecked	Checked	Unchecked	No	Sometimes	Yes	Unchecked	Checked	Unchecked	Unchecked	Unchecked	No						0 to 30 minutes	No		1 to 5 times	Agree	Agree	Strongly disagree	Agree	Agree	Agree	Agree	Strongly disagree	Agree	Agree	Agree	Agree	Strongly disagree
United Republic of Tanzania	99DOTS	Female	35 to 44	Self-employed	Primary School	Less than 1 minute	Yes	Unchecked	Checked	Unchecked	Unchecked	No	Sometimes	No						No						0 to 30 minutes	No		1 to 5 times	Agree	Agree	Strongly disagree	Agree	Agree	Agree	Agree	Strongly disagree	Agree	Agree	Agree	Agree	Strongly disagree
United Republic of Tanzania	99DOTS	Male	35 to 44	Hired Worker	Primary School	Less than 1 minute	Yes	Checked	Unchecked	Unchecked	Unchecked	No	Sometimes	No						No						0 to 30 minutes	No		1 to 5 times	Agree	Agree	Strongly disagree	Agree	Agree	Agree	Agree	Strongly disagree	Agree	Agree	Agree	Agree	Strongly disagree
United Republic of Tanzania	99DOTS	Female	35 to 44	Hired Worker	Primary School	Less than 1 minute	Yes	Checked	Unchecked	Unchecked	Unchecked	No	Sometimes	No						No						0 to 30 minutes	No		1 to 5 times	Agree	Agree	Strongly disagree	Agree	Agree	Agree	Agree	Strongly disagree	Agree	Agree	Agree	Agree	Strongly disagree
United Republic of Tanzania	99DOTS	Male	35 to 44	Hired Worker	Primary School	More than 3 minutes	Yes	Unchecked	Unchecked	Checked	Unchecked	No	Always	Yes	Checked	Unchecked	Unchecked	Unchecked	Unchecked	No						0 to 30 minutes	No		1 to 5 times	Agree	Agree	Strongly disagree	Agree	Agree	Agree	Agree	Strongly disagree	Agree	Agree	Agree	Agree	Strongly disagree
United Republic of Tanzania	99DOTS	Female	35 to 44	Self-employed	Primary School	Less than 1 minute	Yes	Unchecked	Checked	Unchecked	Unchecked	No	Sometimes	No						No						0 to 30 minutes	No		1 to 5 times	Agree	Agree	Strongly disagree	Agree	Agree	Agree	Agree	Strongly disagree	Agree	Agree	Agree	Agree	Strongly disagree
United Republic of Tanzania	99DOTS	Female	25 to 34	Self-employed	Primary School	Less than 1 minute	Yes	Unchecked	Checked	Unchecked	Unchecked	No	Always	No						No						0 to 30 minutes	No		1 to 5 times	Agree	Agree	Strongly disagree	Agree	Agree	Agree	Agree	Strongly disagree	Agree	Agree	Agree	Agree	Strongly disagree
United Republic of Tanzania	99DOTS	Female	35 to 44	Hired Worker	Primary School	Less than 1 minute	Yes	Checked	Unchecked	Unchecked	Unchecked	No	Sometimes	Yes	Checked	Unchecked	Unchecked	Unchecked	Unchecked	No						0 to 30 minutes	No		1 to 5 times	Agree	Agree	Strongly disagree	Agree	Agree	Agree	Agree	Strongly disagree	Agree	Agree	Agree	Agree	Strongly disagree
United Republic of Tanzania	99DOTS	Male	35 to 44	Self-employed	Primary School	1 to 2 minutes	Yes	Checked	Unchecked	Unchecked	Unchecked	No	Sometimes	Yes	Unchecked	Unchecked	Unchecked	Unchecked	Unchecked	No						0 to 30 minutes	No		1 to 5 times	Agree	Agree	Agree	Agree	Agree	Agree	Agree	Strongly disagree	Agree	Agree	Agree	Agree	Disagree
United Republic of Tanzania	99DOTS	Male	25 to 34	Self-employed	Primary School	Less than 1 minute	Yes	Unchecked	Checked	Unchecked	Unchecked	No	Sometimes	Yes	Checked	Unchecked	Unchecked	Unchecked	Unchecked	No						0 to 30 minutes	No		1 to 5 times	Agree	Agree	Strongly disagree	Agree	Agree	Agree	Agree	Strongly disagree	Agree	Agree	Agree	Agree	Strongly disagree
United Republic of Tanzania	99DOTS	Male	55 to 64	Self-employed	No schooling	More than 3 minutes	Yes	Unchecked	Unchecked	Checked	Unchecked	No	Sometimes	Yes	Checked	Unchecked	Unchecked	Unchecked	Checked	No						0 to 30 minutes	No		1 to 5 times	Agree	Agree	Strongly disagree	Agree	Agree	Agree	Agree	Disagree	Agree	Agree	Agree	Agree	Strongly disagree
United Republic of Tanzania	99DOTS	Male	25 to 34	Self-employed	No schooling	Less than 1 minute	Yes	Checked	Unchecked	Unchecked	Unchecked	No	Always	No						No						0 to 30 minutes	No		1 to 5 times	Strongly disagree	Agree	Disagree	Agree	Agree	Agree	Agree	Strongly disagree	Strongly agree	Agree	Agree	Agree	Strongly disagree
United Republic of Tanzania	99DOTS	Male	35 to 44	Hired Worker	No schooling	Less than 1 minute	Yes	Checked	Unchecked	Unchecked	Unchecked	No	Always	No						No						More than 60 minutes	No		1 to 5 times	Agree	Agree	Strongly disagree	Agree	Agree	Agree	Agree	Strongly disagree	Agree	Agree	Agree	Agree	Strongly disagree
United Republic of Tanzania	99DOTS	Female	65 or older	Unemployed	No schooling	More than 3 minutes	No	Unchecked	Unchecked	Unchecked				No						No						30 to 60 minutes	No		1 to 5 times	Agree	Agree	Strongly disagree	Agree	Agree	Agree	Agree	Strongly disagree	Agree	Agree	Agree	Agree	Strongly disagree
United Republic of Tanzania	99DOTS	Male	15 to 24	Hired Worker	No schooling	Less than 1 minute	Yes	Checked	Unchecked	Unchecked	Unchecked	No	Always	No						No						More than 60 minutes	No		1 to 5 times	Agree	Agree	Strongly disagree	Agree	Agree	Agree	Agree	Strongly disagree	Agree	Agree	Agree	Agree	Strongly disagree
United Republic of Tanzania	99DOTS	Male	45 to 54	Self-employed	No schooling	Less than 1 minute	Yes	Unchecked	Checked	Unchecked	Unchecked	No	Sometimes	Yes	Unchecked	Checked	Unchecked	Unchecked	Unchecked	No						0 to 30 minutes	No		1 to 5 times	Agree	Agree	Strongly disagree	Agree	Agree	Agree	Agree	Strongly disagree	Agree	Agree	Agree	Agree	Strongly disagree
United Republic of Tanzania	99DOTS	Female	25 to 34	Self-employed	Primary School	Less than 1 minute	Yes	Unchecked	Checked	Unchecked	Unchecked	No	Always	No						No						0 to 30 minutes	No		1 to 5 times	Agree	Agree	Strongly disagree	Agree	Agree	Agree	Agree	Strongly disagree	Agree	Agree	Agree	Agree	Strongly disagree
United Republic of Tanzania	99DOTS	Male	25 to 34	Hired Worker	No schooling	More than 3 minutes	Yes	Unchecked	Unchecked	Checked	Unchecked	No	Always	Yes	Unchecked	Unchecked	Unchecked	Unchecked	Checked	No						0 to 30 minutes	Yes	Checked	1 to 5 times	Agree	Agree	Strongly disagree	Agree	Agree	Agree	Agree	Strongly disagree	Agree	Agree	Agree	Agree	Strongly disagree
United Republic of Tanzania	99DOTS	Male	45 to 54	Self-employed	Primary School	Less than 1 minute	Yes	Unchecked	Checked	Unchecked	Unchecked	No	Sometimes	No						No						0 to 30 minutes	No		1 to 5 times	Agree	Agree	Strongly disagree	Agree	Agree	Agree	Agree	Strongly disagree	Agree	Agree	Agree	Agree	Strongly disagree
United Republic of Tanzania	99DOTS	Male	35 to 44	Self-employed	Primary School	Less than 1 minute	Yes	Unchecked	Checked	Unchecked	Unchecked	No	Always	No						No						0 to 30 minutes	No		1 to 5 times	Agree	Agree	Strongly disagree	Agree	Agree	Agree	Agree	Strongly disagree	Agree	Agree	Agree	Agree	Strongly disagree
United Republic of Tanzania	99DOTS	Male	55 to 64	Self-employed	Primary School	More than 3 minutes	Yes	Checked	Unchecked	Unchecked	Unchecked	No	Always	No						No						More than 60 minutes	No		1 to 5 times	Agree	Agree	Agree	Agree	Agree	Strongly agree	Agree	Strongly disagree	Agree	Agree	Agree	Agree	Strongly agree
United Republic of Tanzania	99DOTS	Male	35 to 44	Self-employed	Secondary School	Less than 1 minute	Yes	Unchecked	Checked	Unchecked	Unchecked	No	Sometimes	No						No						0 to 30 minutes	No		1 to 5 times	Agree	Agree	Strongly disagree	Agree	Agree	Agree	Agree	Strongly disagree	Agree	Agree	Agree	Agree	Strongly disagree
United Republic of Tanzania	99DOTS	Female	25 to 34	Hired Worker	No schooling	Less than 1 minute	Yes	Checked	Unchecked	Unchecked	Unchecked	No	Sometimes	Yes	Unchecked	Unchecked	Unchecked	Unchecked	Checked	No						0 to 30 minutes	No		1 to 5 times	Agree	Agree	Strongly disagree	Agree	Agree	Agree	Agree	Strongly disagree	Agree	Agree	Agree	Agree	Strongly disagree
United Republic of Tanzania	99DOTS	Male	35 to 44	Self-employed	Primary School	1 to 2 minutes	Yes	Checked	Unchecked	Unchecked	Unchecked	No	Sometimes	No						No						More than 60 minutes	No		1 to 5 times	Agree	Agree	Strongly disagree	Agree	Agree	Agree	Agree	Strongly disagree	Agree	Agree	Agree	Agree	Strongly disagree
United Republic of Tanzania	99DOTS	Male	45 to 54	Self-employed	Primary School	Less than 1 minute	Yes	Unchecked	Unchecked	Checked	Unchecked	No	Sometimes	Yes	Checked	Unchecked	Unchecked	Unchecked	Unchecked	No						0 to 30 minutes	No		1 to 5 times	Agree	Agree	Strongly disagree	Agree	Agree	Agree	Agree	Strongly disagree	Agree	Agree	Agree	Agree	Strongly disagree
United Republic of Tanzania	99DOTS	Male	45 to 54	Self-employed	Primary School	1 to 2 minutes	Yes	Checked	Unchecked	Unchecked	Unchecked	No	Sometimes	No						No						More than 60 minutes	No		1 to 5 times	Agree	Agree	Agree	Agree	Agree	Agree	Agree	Strongly disagree	Agree	Agree	Agree	Agree	Strongly disagree
United Republic of Tanzania	99DOTS	Female	25 to 34	Unemployed	Primary School	Less than 1 minute	Yes	Checked	Unchecked	Unchecked	Unchecked	No	Sometimes	No						No						30 to 60 minutes	No		1 to 5 times	Agree	Agree	Strongly disagree	Agree	Agree	Agree	Agree	Strongly disagree	Agree	Agree	Agree	Agree	Strongly disagree
United Republic of Tanzania	99DOTS	Male	55 to 64	Hired Worker	No schooling	Less than 1 minute	Yes	Unchecked	Unchecked	Checked	Unchecked	No	Always	No						No						30 to 60 minutes	No		1 to 5 times	Agree	Agree	Strongly disagree	Agree	Agree	Agree	Agree	Strongly disagree	Agree	Agree	Agree	Agree	Strongly disagree
United Republic of Tanzania	99DOTS	Female	15 to 24	Unemployed	No schooling	Less than 1 minute	Yes	Unchecked	Checked	Unchecked	Unchecked	No	Sometimes	Yes	Unchecked	Unchecked	Unchecked	Unchecked	Unchecked	No						0 to 30 minutes	No		1 to 5 times	Agree	Agree	Strongly disagree	Agree	Agree	Agree	Agree	Strongly disagree	Agree	Agree	Agree	Agree	Strongly disagree
United Republic of Tanzania	99DOTS	Male	35 to 44	Self-employed	Primary School	1 to 2 minutes	Yes	Checked	Unchecked	Unchecked	Unchecked	No	Sometimes	No						No						More than 60 minutes	No		1 to 5 times	Strongly disagree	Agree	Strongly agree	Strongly disagree	Strongly disagree	Strongly disagree	Disagree	Strongly agree	Strongly disagree	Disagree	Disagree	Agree	Disagree
United Republic of Tanzania	99DOTS	Male	55 to 64	Hired Worker	No schooling	Less than 1 minute	Yes	Unchecked	Unchecked	Checked	Unchecked	No	Always	No						No						0 to 30 minutes	No		1 to 5 times	Agree	Agree	Strongly disagree	Agree	Agree	Agree	Agree	Strongly disagree	Agree	Agree	Agree	Agree	Strongly disagree
United Republic of Tanzania	99DOTS	Male	45 to 54	Self-employed	Primary School	Less than 1 minute	Yes	Unchecked	Unchecked	Checked	Unchecked	No	Sometimes	No						No						0 to 30 minutes	No		1 to 5 times	Agree	Agree	Strongly disagree	Agree	Agree	Agree	Agree	Strongly disagree	Agree	Agree	Agree	Agree	Strongly disagree
United Republic of Tanzania	99DOTS	Male	65 or older	Hired Worker	No schooling	1 to 2 minutes	Yes	Unchecked	Unchecked	Checked	Unchecked	No	Always	No						No						30 to 60 minutes	No		1 to 5 times	Agree	Agree	Strongly disagree	Agree	Agree	Agree	Agree	Strongly disagree	Agree	Agree	Agree	Agree	Strongly disagree
United Republic of Tanzania	99DOTS	Female	55 to 64	Hired Worker	No schooling	Less than 1 minute	Yes	Unchecked	Unchecked	Checked	Unchecked	No	Sometimes	Yes	Unchecked	Checked	Unchecked	Unchecked	Unchecked	No						0 to 30 minutes	No		1 to 5 times	Agree	Agree	Strongly disagree	Agree	Agree	Strongly agree	Agree	Strongly disagree	Agree	Agree	Agree	Agree	Strongly disagree
United Republic of Tanzania	99DOTS	Female	35 to 44	Self-employed	Primary School	Less than 1 minute	Yes	Unchecked	Checked	Unchecked	Unchecked	No	Sometimes	No						No						0 to 30 minutes	No		1 to 5 times	Agree	Agree	Strongly disagree	Agree	Agree	Agree	Agree	Strongly disagree	Agree	Agree	Agree	Agree	Strongly disagree
United Republic of Tanzania	99DOTS	Female	55 to 64	Self-employed	Secondary School	Less than 1 minute	Yes	Checked	Unchecked	Unchecked	Unchecked	No	Always	Yes	Unchecked	Unchecked	Unchecked	Unchecked	Checked	No						0 to 30 minutes	No		1 to 5 times	Agree	Agree	Strongly disagree	Agree	Agree	Agree	Agree	Strongly disagree	Agree	Agree	Agree	Agree	Strongly disagree
United Republic of Tanzania	99DOTS	Male	15 to 24	Student	Secondary School	Less than 1 minute	Yes	Checked	Unchecked	Unchecked	Unchecked	Yes	Sometimes	No						Yes	Checked	Unchecked	Unchecked	Unchecked	Unchecked	0 to 30 minutes	No		1 to 5 times	Agree	Agree	Agree	Agree	Agree	Strongly agree	Agree	Agree	Agree	Agree	Agree	Agree	Agree
South Africa	EveriMed	Male	25 to 34		Secondary School	More than 3 minutes	Yes	Checked	Unchecked	Unchecked	Unchecked	Yes	Always	No						Yes	Unchecked	Unchecked	Unchecked	Unchecked	Unchecked					Strongly agree	Strongly agree	Strongly disagree	Strongly agree	Agree	Strongly agree	Strongly agree	Strongly disagree	Strongly agree	Strongly agree	Strongly agree	Strongly agree	Strongly agree
South Africa	EveriMed	Female	45 to 54		Secondary School	More than 3 minutes	Yes	Checked	Unchecked	Unchecked	Unchecked	Yes	Always							Yes	Unchecked	Unchecked	Unchecked	Unchecked	Unchecked					Strongly agree	Strongly agree	Disagree	Strongly agree	Strongly agree	Strongly agree	Strongly agree	Strongly disagree	Strongly agree	Strongly agree	Strongly agree	Agree	Strongly agree
South Africa	EveriMed	Male	55 to 64		Secondary School	More than 3 minutes	Yes	Checked	Unchecked	Unchecked	Unchecked	No	Always							Yes	Unchecked	Unchecked	Unchecked	Unchecked	Unchecked					Strongly agree	Strongly agree	Disagree	Strongly agree	Strongly agree	Strongly agree	Agree	Strongly disagree	Disagree	Agree	Agree	Strongly agree	Agree
South Africa	EveriMed	Female	15 to 24		Secondary School	1 to 2 minutes	Yes	Checked	Unchecked	Unchecked	Unchecked	Yes	Sometimes							Yes	Unchecked	Unchecked	Unchecked	Unchecked	Unchecked					Strongly agree	Strongly agree	Disagree	Agree	Agree	Strongly agree	Strongly agree	Strongly disagree	Disagree	Agree	Agree	Agree	Agree
South Africa	EveriMed	Male	25 to 34		Post-Secondary School	1 to 2 minutes	Yes	Checked	Unchecked	Unchecked	Unchecked	Yes	Sometimes							No										Strongly agree	Strongly agree	Disagree	Agree	Agree	Strongly agree	Strongly agree	Strongly disagree	Agree	Agree	Agree	Strongly agree	Agree
South Africa	EveriMed	Male	45 to 54		Secondary School	More than 3 minutes	Yes	Checked	Unchecked	Unchecked	Unchecked	No	Sometimes							Yes	Unchecked	Unchecked	Unchecked	Unchecked	Unchecked					Strongly agree	Strongly agree	Disagree	Agree	Agree	Strongly agree	Strongly agree	Strongly disagree	Disagree	Agree	Agree	Strongly agree	Agree
South Africa	EveriMed	Male	55 to 64		Secondary School	More than 3 minutes	Yes	Checked	Unchecked	Unchecked	Unchecked	No	Always							No										Strongly agree	Strongly agree	Disagree	Agree	Agree	Strongly agree	Agree	Strongly disagree	Disagree	Agree	Agree	Strongly agree	Agree
South Africa	EveriMed	Male	25 to 34		Secondary School	1 to 2 minutes	Yes	Checked	Unchecked	Unchecked	Unchecked	Yes	Always							Yes	Unchecked	Unchecked	Unchecked	Unchecked	Unchecked					Strongly agree	Strongly agree	Disagree	Agree	Agree	Strongly agree	Agree	Disagree	Disagree	Agree	Strongly agree	Agree	Disagree
South Africa	EveriMed	Male	35 to 44		Secondary School	More than 3 minutes	Yes	Checked	Unchecked	Unchecked	Unchecked	Yes	Always							Yes	Unchecked	Unchecked	Unchecked	Unchecked	Unchecked					Strongly agree	Strongly agree	Strongly agree	Strongly agree	Strongly agree	Strongly agree	Strongly agree	Strongly disagree	Strongly agree	Strongly disagree	Agree	Agree	Agree
South Africa	EveriMed	Male	35 to 44		Secondary School	1 to 2 minutes	Yes	Checked	Unchecked	Unchecked	Unchecked	Yes	Always							Yes	Unchecked	Unchecked	Unchecked	Unchecked	Unchecked					Strongly agree	Strongly agree	Strongly disagree	Strongly agree	Strongly agree	Strongly agree	Strongly agree	Strongly disagree	Agree	Strongly agree	Strongly agree	Strongly agree	Strongly agree
South Africa	EveriMed	Female	15 to 24		Post-Secondary School	1 to 2 minutes	Yes	Checked	Unchecked	Unchecked	Unchecked	Yes	Always							Yes	Unchecked	Unchecked	Unchecked	Unchecked	Unchecked					Strongly agree	Agree	Agree	Disagree	Strongly agree	Strongly agree	Strongly agree	Strongly disagree	Disagree	Disagree	Agree	Strongly agree	Strongly agree
South Africa	EveriMed	Female	45 to 54		Secondary School	1 to 2 minutes	Yes	Checked	Unchecked	Unchecked	Unchecked	No	Always	Yes	Unchecked	Unchecked	Unchecked	Unchecked	Unchecked	Yes	Unchecked	Unchecked	Unchecked	Unchecked	Unchecked					Strongly agree	Strongly agree	Strongly disagree	Agree	Agree	Strongly agree	Agree	Strongly disagree	Disagree	Agree	Strongly agree	Disagree	Agree
South Africa	EveriMed	Female	25 to 34		Secondary School	1 to 2 minutes	Yes	Checked	Unchecked	Unchecked	Unchecked	Yes	Sometimes							Yes	Unchecked	Unchecked	Unchecked	Unchecked	Unchecked					Strongly agree	Strongly agree	Strongly disagree	Strongly agree	Agree		Strongly agree	Strongly disagree	Strongly agree	Strongly agree	Strongly agree	Strongly agree	Agree
South Africa	EveriMed	Male	45 to 54		Primary School	1 to 2 minutes	Yes	Checked	Unchecked	Unchecked	Unchecked	No	Sometimes							Yes	Unchecked	Unchecked	Unchecked	Unchecked	Unchecked					Strongly agree	Strongly agree	Disagree	Agree	Agree	Strongly agree	Strongly agree	Strongly disagree	Agree	Agree	Agree	Agree
South Africa	EveriMed	Male	35 to 44		Secondary School	1 to 2 minutes	Yes	Checked	Unchecked	Unchecked	Unchecked	No	Sometimes							Yes	Unchecked	Unchecked	Unchecked	Unchecked	Unchecked					Strongly agree	Strongly agree	Disagree	Agree	Agree	Strongly agree	Agree	Strongly disagree	Agree	Agree	Agree	Strongly agree	Disagree
South Africa	EveriMed	Male	25 to 34		Secondary School	1 to 2 minutes	Yes	Checked	Unchecked	Unchecked	Unchecked	No	Always							Yes	Unchecked	Unchecked	Unchecked	Unchecked	Unchecked					Strongly agree		Disagree			Strongly agree	Strongly agree	Disagree	Strongly agree	Strongly agree	Agree	Strongly agree	Strongly agree
South Africa	EveriMed	Male	35 to 44		Secondary School	More than 3 minutes	Yes	Checked	Unchecked	Unchecked	Unchecked	Yes	Sometimes	No						No										Strongly agree	Strongly agree	Disagree	Strongly agree	Agree	Strongly agree	Strongly agree	Strongly disagree	Strongly agree	Strongly agree	Agree	Strongly agree	Agree
South Africa	EveriMed	Male	35 to 44		Secondary School	1 to 2 minutes	Yes	Checked	Unchecked	Unchecked	Unchecked	No	Sometimes							Yes	Unchecked	Unchecked	Unchecked	Unchecked	Unchecked					Strongly agree	Strongly agree	Disagree	Agree	Agree	Strongly agree	Agree	Strongly disagree	Disagree	Agree	Agree	Strongly agree
South Africa	EveriMed	Male	35 to 44		Secondary School	1 to 2 minutes	Yes	Checked	Unchecked	Unchecked	Unchecked	Yes	Sometimes							Yes	Unchecked	Unchecked	Unchecked	Unchecked	Unchecked					Strongly agree	Strongly agree	Disagree	Strongly agree	Strongly agree	Strongly agree	Agree	Strongly disagree	Agree	Agree	Strongly agree	Strongly agree	Strongly agree
South Africa	EveriMed	Male	45 to 54		Secondary School	Less than 1 minute	Yes	Unchecked	Unchecked	Checked	Unchecked	No	Sometimes	Yes	Unchecked	Unchecked	Unchecked	Unchecked	Unchecked	Yes	Unchecked	Unchecked	Unchecked	Unchecked	Unchecked					Strongly agree	Agree	Agree	Agree	Disagree	Agree	Agree	Disagree	Disagree	Agree	Disagree	Agree	Disagree
South Africa	EveriMed	Male	25 to 34		Secondary School	1 to 2 minutes	Yes	Checked	Unchecked	Unchecked	Unchecked	No	Sometimes							No										Strongly agree	Agree	Disagree	Agree	Agree	Strongly agree	Agree	Strongly disagree	Disagree	Disagree	Agree	Strongly agree	Disagree
South Africa	EveriMed	Male	35 to 44		Primary School		Yes	Checked	Unchecked	Unchecked	Unchecked	No	Sometimes							Yes	Unchecked	Unchecked	Unchecked	Unchecked	Unchecked					Strongly agree	Strongly agree	Agree	Agree	Agree	Strongly agree	Strongly agree	Strongly disagree	Disagree	Disagree	Agree	Strongly agree	Agree
South Africa	EveriMed	Male	45 to 54		Secondary School	1 to 2 minutes	Yes	Checked	Unchecked	Unchecked	Unchecked	Yes	Always							No										Strongly agree	Strongly agree	Disagree	Agree	Strongly agree	Strongly agree	Strongly agree	Strongly disagree	Disagree	Strongly agree	Agree	Strongly agree	Disagree
South Africa	EveriMed	Female	35 to 44		Post-Secondary School	1 to 2 minutes	Yes	Checked	Unchecked	Unchecked	Unchecked	Yes	Sometimes							Yes	Unchecked	Unchecked	Unchecked	Unchecked	Unchecked					Strongly agree	Strongly agree	Agree	Agree	Agree	Strongly agree	Agree	Strongly disagree	Disagree	Agree	Strongly agree	Agree	Agree
South Africa	EveriMed	Female	35 to 44		Secondary School	More than 3 minutes	Yes	Unchecked	Checked	Unchecked	Unchecked	No	Sometimes	No						Yes	Unchecked	Checked	Unchecked	Unchecked	Unchecked					Strongly agree	Agree	Disagree	Agree	Agree	Agree	Agree	Disagree	Disagree	Agree	Agree	Agree	Disagree
South Africa	EveriMed	Female	35 to 44		Secondary School	1 to 2 minutes	Yes	Checked	Unchecked	Unchecked	Unchecked	Yes	Always							No										Strongly agree	Strongly agree	Strongly disagree	Strongly agree	Strongly agree	Strongly agree	Strongly agree	Strongly disagree	Strongly agree	Strongly agree	Strongly agree	Strongly agree	Strongly agree
South Africa	EveriMed	Female	45 to 54		Secondary School	1 to 2 minutes	Yes	Checked	Unchecked	Unchecked	Unchecked	No	Never							Yes	Unchecked	Unchecked	Unchecked	Unchecked	Unchecked					Strongly agree	Strongly agree	Disagree	Agree	Strongly agree	Strongly agree	Agree	Strongly disagree	Agree	Agree	Agree	Strongly agree	Disagree
South Africa	EveriMed	Male	25 to 34		Secondary School	1 to 2 minutes	Yes	Checked	Unchecked	Unchecked	Unchecked	Yes	Sometimes	Yes	Unchecked	Checked	Unchecked	Unchecked	Unchecked	Yes	Unchecked	Unchecked	Unchecked	Unchecked	Unchecked					Strongly agree	Strongly agree	Disagree	Strongly agree	Agree	Strongly agree	Strongly agree	Strongly disagree	Agree	Agree	Agree	Agree	Agree
South Africa	EveriMed	Male	55 to 64		Primary School	1 to 2 minutes	Yes	Checked	Unchecked	Unchecked	Unchecked	No	Always							Yes	Unchecked	Unchecked	Unchecked	Unchecked	Unchecked					Strongly agree	Strongly agree	Strongly disagree	Disagree	Strongly agree	Strongly agree	Strongly agree	Strongly disagree	Disagree	Disagree	Strongly agree	Strongly agree	Strongly agree
South Africa	EveriMed	Male	55 to 64		Post-Secondary School	More than 3 minutes	Yes	Checked	Unchecked	Unchecked	Unchecked	No	Always							Yes	Unchecked	Unchecked	Unchecked	Unchecked	Unchecked					Strongly agree	Strongly agree	Strongly disagree	Strongly agree	Strongly agree	Strongly agree	Strongly agree	Strongly disagree	Strongly agree	Strongly agree	Strongly agree	Strongly agree	Strongly agree
South Africa	EveriMed	Male	35 to 44		Secondary School	1 to 2 minutes	Yes	Checked	Unchecked	Unchecked	Unchecked	Yes	Sometimes	Yes	Unchecked	Checked	Unchecked	Unchecked	Unchecked	Yes	Unchecked	Unchecked	Unchecked	Unchecked	Unchecked					Strongly agree	Strongly agree	Disagree	Agree	Agree	Strongly agree	Strongly agree	Strongly disagree	Disagree	Agree	Agree		Disagree
South Africa	EveriMed	Female	45 to 54		Primary School	More than 3 minutes	Yes	Unchecked	Unchecked	Checked	Unchecked	No	Sometimes	No						Yes	Unchecked	Checked	Unchecked	Unchecked	Unchecked					Strongly agree	Strongly agree	Disagree	Agree	Agree	Strongly agree	Agree	Strongly disagree	Disagree	Agree	Agree	Agree	Disagree
South Africa	EveriMed	Female	25 to 34		Secondary School	1 to 2 minutes	Yes	Checked	Unchecked	Unchecked	Unchecked	Yes	Always							No										Strongly agree	Strongly agree	Disagree	Strongly agree	Strongly agree	Strongly agree	Strongly agree	Strongly disagree	Agree	Strongly agree	Strongly agree	Strongly agree	Disagree
South Africa	EveriMed	Male	25 to 34		Secondary School	1 to 2 minutes	Yes	Checked	Unchecked	Unchecked	Unchecked	Yes	Sometimes	Yes	Unchecked	Checked	Unchecked	Unchecked	Unchecked	Yes	Unchecked	Unchecked	Unchecked	Unchecked	Unchecked					Strongly agree	Strongly agree	Disagree	Agree	Agree	Strongly agree	Agree	Strongly disagree	Agree	Agree	Agree	Strongly agree	Agree
South Africa	EveriMed	Female	25 to 34		Secondary School	1 to 2 minutes	Yes	Checked	Unchecked	Unchecked	Unchecked	Yes	Always							No										Strongly agree	Strongly agree	Disagree	Agree	Agree	Strongly agree	Agree	Strongly disagree	Disagree	Agree	Disagree	Strongly agree	Disagree
South Africa	EveriMed	Female	35 to 44		Secondary School	More than 3 minutes	Yes	Checked	Unchecked	Unchecked	Unchecked	No	Sometimes							Yes	Unchecked	Unchecked	Unchecked	Unchecked	Unchecked					Strongly agree	Strongly agree	Disagree	Agree	Agree	Strongly agree	Agree	Strongly disagree	Disagree	Agree	Strongly agree	Strongly agree	Disagree
South Africa	EveriMed	Female	15 to 24		Post-Secondary School	1 to 2 minutes	Yes	Checked	Unchecked	Unchecked	Unchecked	Yes	Always							No										Strongly agree		Agree	Disagree	Disagree	Agree	Agree	Strongly disagree	Disagree	Disagree	Disagree	Agree	Agree
South Africa	EveriMed	Male	55 to 64		No schooling	More than 3 minutes	Yes	Checked	Unchecked	Unchecked	Unchecked	No	Never							Yes	Unchecked	Unchecked	Unchecked	Unchecked	Unchecked					Agree	Strongly agree	Disagree	Agree	Agree	Strongly agree	Agree	Disagree	Disagree	Agree	Agree	Agree	Disagree
South Africa	EveriMed	Male	35 to 44		Secondary School	1 to 2 minutes	Yes	Unchecked	Unchecked	Checked	Unchecked	No	Sometimes							No										Strongly agree	Strongly agree	Disagree	Agree	Strongly agree	Strongly agree	Agree	Strongly disagree	Disagree	Agree	Strongly agree	Strongly agree	Agree
South Africa	EveriMed	Male	45 to 54		Secondary School	1 to 2 minutes	Yes	Checked	Unchecked	Unchecked	Unchecked	No	Always							Yes	Unchecked	Unchecked	Unchecked	Unchecked	Unchecked					Strongly agree	Strongly agree	Disagree	Strongly agree	Strongly agree	Strongly agree	Strongly agree	Disagree	Strongly agree	Agree	Agree	Strongly agree	Strongly agree
South Africa	EveriMed	Male	35 to 44		Secondary School	1 to 2 minutes	Yes	Unchecked	Unchecked	Checked	Unchecked	No	Never							No										Strongly agree	Agree	Agree	Agree	Strongly agree	Strongly agree	Agree	Strongly disagree	Disagree	Agree	Agree	Agree	Agree
South Africa	EveriMed	Female	45 to 54		Secondary School	1 to 2 minutes	Yes	Checked	Unchecked	Unchecked	Unchecked	Yes	Sometimes	Yes	Unchecked	Unchecked	Unchecked	Unchecked	Unchecked	No										Strongly agree	Strongly agree	Disagree	Agree	Agree	Strongly agree	Agree	Strongly disagree	Disagree	Agree	Agree	Agree	Disagree
South Africa	EveriMed	Male	35 to 44		Secondary School	More than 3 minutes	Yes	Unchecked	Unchecked	Checked	Unchecked	No	Sometimes						Checked	Yes	Unchecked	Checked	Unchecked	Unchecked	Unchecked					Strongly agree	Agree	Disagree	Agree	Disagree	Strongly agree		Disagree	Agree	Agree	Agree	Strongly agree
South Africa	EveriMed	Male	45 to 54		Secondary School	More than 3 minutes	Yes	Unchecked	Unchecked	Checked	Unchecked	No	Sometimes							No										Strongly agree	Strongly agree	Strongly disagree	Strongly agree	Strongly agree	Strongly agree	Strongly agree	Strongly disagree	Agree	Strongly agree	Agree	Strongly agree	Disagree
South Africa	EveriMed	Female	25 to 34		Secondary School	1 to 2 minutes	Yes	Checked	Unchecked	Unchecked	Unchecked	No	Always							No										Strongly agree	Strongly agree	Agree	Agree	Agree	Strongly agree	Strongly agree	Disagree	Disagree	Agree	Agree	Agree	Disagree
South Africa	EveriMed	Female	15 to 24		Secondary School	1 to 2 minutes	Yes	Checked	Unchecked	Unchecked	Unchecked	Yes	Sometimes							No										Strongly agree	Strongly agree	Disagree	Agree	Agree	Strongly agree	Agree	Strongly disagree	Agree	Agree	Strongly agree	Strongly agree	Agree
South Africa	EveriMed	Male	25 to 34		Secondary School	1 to 2 minutes	Yes	Unchecked	Unchecked	Checked	Unchecked	No	Sometimes							No										Strongly agree	Agree	Disagree	Agree	Disagree	Strongly agree	Agree	Strongly disagree	Agree	Agree	Agree	Agree	Agree
South Africa	EveriMed	Male	45 to 54		Secondary School	More than 3 minutes	Yes	Checked	Unchecked	Unchecked	Unchecked	No	Always							Yes	Unchecked	Unchecked	Unchecked	Unchecked	Unchecked					Agree	Strongly agree	Disagree	Agree	Agree	Strongly agree	Agree	Disagree	Disagree	Agree	Agree	Strongly agree	Agree
South Africa	EveriMed	Male	35 to 44		Secondary School	More than 3 minutes	Yes	Checked	Unchecked	Unchecked	Unchecked	No	Always							No										Strongly agree	Strongly agree	Disagree	Agree	Strongly agree	Strongly agree	Strongly agree	Strongly disagree	Agree	Agree	Strongly agree	Strongly agree	Strongly agree
South Africa	EveriMed	Male	45 to 54		Secondary School	More than 3 minutes	Yes	Checked	Unchecked	Unchecked	Unchecked	No	Always							Yes	Unchecked	Unchecked	Unchecked	Unchecked	Unchecked					Strongly agree	Strongly agree	Disagree	Disagree	Strongly agree	Strongly agree	Strongly agree	Strongly disagree	Disagree	Disagree	Strongly agree	Strongly agree	Agree
South Africa	EveriMed	Male	35 to 44		Secondary School	1 to 2 minutes	Yes	Checked	Unchecked	Unchecked	Unchecked	No	Never							Yes	Unchecked	Unchecked	Unchecked	Unchecked	Unchecked					Strongly agree	Agree	Disagree	Agree	Strongly agree	Strongly agree	Agree	Disagree	Disagree	Agree	Agree	Agree	Disagree
South Africa	EveriMed	Male	45 to 54		Secondary School	More than 3 minutes	Yes	Unchecked	Unchecked	Checked	Unchecked	No	Sometimes	No						Yes	Unchecked	Checked	Unchecked	Unchecked	Unchecked					Strongly agree	Agree	Disagree	Disagree	Disagree	Strongly agree	Agree	Strongly disagree	Disagree	Agree	Agree	Strongly agree	Disagree
South Africa	EveriMed	Female	55 to 64		Secondary School	1 to 2 minutes	Yes	Checked	Unchecked	Unchecked	Unchecked	No	Sometimes							No										Strongly agree	Strongly agree	Disagree	Agree	Agree	Strongly agree	Agree	Strongly disagree	Disagree	Agree	Agree	Strongly agree	Agree
South Africa	EveriMed	Female	25 to 34		Secondary School	1 to 2 minutes	Yes	Checked	Unchecked	Unchecked	Unchecked	Yes	Always							Yes	Unchecked	Unchecked	Unchecked	Unchecked	Unchecked					Strongly agree	Strongly agree	Disagree	Agree	Agree	Strongly agree	Agree	Disagree	Disagree	Agree	Agree	Disagree	Agree
South Africa	EveriMed	Female	25 to 34		Secondary School	1 to 2 minutes	Yes	Checked	Unchecked	Unchecked	Unchecked	No	Sometimes							No										Strongly agree	Strongly agree	Disagree	Agree	Agree	Strongly agree	Agree	Strongly disagree	Disagree	Agree	Agree	Strongly agree	Disagree
South Africa	EveriMed	Male	25 to 34		Secondary School		Yes	Checked	Unchecked	Unchecked	Unchecked	Yes	Sometimes							No										Strongly agree	Strongly agree	Disagree	Agree	Agree	Strongly agree	Agree	Strongly disagree	Disagree	Agree	Agree	Strongly agree	Disagree
South Africa	EveriMed	Female	25 to 34		No schooling	Less than 1 minute	Yes	Checked	Unchecked	Unchecked	Unchecked	No	Sometimes	No						No										Strongly agree	Strongly agree	Strongly disagree	Agree	Disagree	Strongly agree	Strongly agree	Strongly disagree	Disagree	Strongly agree	Agree	Agree	Disagree
South Africa	EveriMed	Male	25 to 34		No schooling	Less than 1 minute	Yes	Checked	Unchecked	Unchecked	Unchecked	Yes	Sometimes	Yes	Unchecked	Unchecked	Unchecked	Unchecked	Unchecked	Yes	Unchecked	Unchecked	Checked	Unchecked	Unchecked					Strongly agree	Disagree	Disagree	Disagree	Strongly agree	Strongly agree	Agree	Strongly disagree	Agree	Disagree	Agree	Strongly agree	Strongly agree
South Africa	EveriMed	Male	15 to 24		Secondary School	Less than 1 minute	Yes	Checked	Unchecked	Unchecked	Unchecked	Yes	Sometimes	Yes	Unchecked	Checked	Unchecked	Unchecked	Unchecked	Yes	Unchecked	Unchecked	Checked	Unchecked	Unchecked					Strongly agree	Strongly agree	Agree	Disagree	Disagree	Agree	Strongly agree	Strongly disagree	Disagree	Agree	Disagree	Agree	Agree
South Africa	EveriMed	Male	25 to 34		Secondary School	Less than 1 minute	Yes	Checked	Unchecked	Unchecked	Unchecked	Yes	Sometimes	Yes	Unchecked	Checked	Unchecked	Unchecked	Unchecked	Yes	Unchecked	Unchecked	Checked	Unchecked	Unchecked					Strongly agree	Strongly agree	Agree	Disagree	Disagree	Strongly agree	Agree	Strongly disagree	Strongly disagree	Agree	Agree	Agree	Agree
South Africa	EveriMed	Male	45 to 54		Primary School	Less than 1 minute	Yes	Unchecked	Checked	Unchecked	Unchecked	No	Sometimes	No						Yes	Checked	Unchecked	Unchecked	Unchecked	Unchecked					Strongly agree	Strongly agree	Strongly disagree	Agree	Strongly agree	Strongly agree	Agree	Disagree	Strongly disagree	Agree	Agree	Agree	Disagree
South Africa	EveriMed	Male	45 to 54		Primary School	Less than 1 minute	Yes	Checked	Unchecked	Unchecked	Unchecked	No	Sometimes	Yes	Unchecked	Checked	Checked	Unchecked	Unchecked	Yes	Unchecked	Unchecked	Checked	Unchecked	Unchecked					Strongly agree	Strongly agree	Agree	Strongly agree	Strongly agree	Strongly agree	Agree	Strongly disagree	Strongly disagree	Strongly agree	Agree	Strongly agree	Agree
South Africa	EveriMed	Female	25 to 34		Secondary School	Less than 1 minute	Yes	Checked	Unchecked	Unchecked	Unchecked	Yes		Yes	Unchecked	Unchecked	Unchecked	Unchecked	Unchecked	Yes	Checked	Unchecked	Unchecked	Unchecked	Unchecked					Strongly agree	Strongly agree	Agree	Agree	Agree	Strongly agree	Agree	Strongly disagree	Strongly disagree	Strongly agree	Strongly agree	Strongly agree	Disagree
South Africa	EveriMed	Female	55 to 64		Primary School	Less than 1 minute	Yes	Checked	Unchecked	Unchecked	Unchecked	Yes		Yes	Unchecked	Checked	Unchecked	Unchecked	Unchecked	Yes	Checked	Unchecked	Unchecked	Unchecked	Unchecked					Strongly agree	Strongly agree	Disagree	Disagree	Strongly agree	Strongly agree	Agree	Strongly disagree	Strongly disagree	Strongly agree	Agree	Strongly agree	Agree
South Africa	EveriMed	Male	25 to 34		Post-Secondary School	Less than 1 minute	Yes	Checked	Unchecked	Unchecked	Unchecked	Yes	Sometimes	Yes	Unchecked	Checked	Unchecked	Unchecked	Unchecked	Yes	Unchecked	Unchecked	Checked	Unchecked	Unchecked					Strongly agree	Strongly agree	Disagree	Disagree	Strongly agree	Strongly agree	Agree	Strongly disagree	Strongly disagree	Strongly agree	Agree	Strongly agree	Strongly agree
South Africa	EveriMed	Male	25 to 34		Secondary School	Less than 1 minute	Yes	Checked	Unchecked	Unchecked	Unchecked	No	Sometimes	Yes	Unchecked	Unchecked	Unchecked	Unchecked	Checked	Yes	Unchecked	Checked	Checked	Unchecked	Unchecked					Strongly agree	Strongly agree	Strongly agree	Strongly disagree	Agree	Strongly agree	Disagree	Strongly disagree	Strongly disagree	Agree	Agree	Agree	Agree
South Africa	EveriMed	Male	35 to 44		Secondary School	Less than 1 minute	Yes	Checked	Unchecked	Unchecked	Unchecked	No	Sometimes	Yes	Unchecked	Unchecked	Unchecked	Unchecked	Unchecked	Yes	Unchecked	Checked	Unchecked	Unchecked	Unchecked					Strongly agree	Agree	Agree	Strongly agree	Strongly agree	Strongly agree	Disagree	Strongly disagree	Strongly disagree	Agree	Agree	Agree	Agree
South Africa	EveriMed	Male	35 to 44		Secondary School	Less than 1 minute	Yes	Checked	Unchecked	Unchecked	Unchecked	Yes	Sometimes	Yes	Unchecked	Checked	Unchecked	Unchecked	Unchecked	Yes	Checked	Unchecked	Unchecked	Unchecked	Unchecked					Strongly agree	Strongly agree	Agree	Disagree	Agree	Strongly agree	Agree	Strongly disagree	Strongly disagree	Disagree	Strongly agree	Agree	Agree
South Africa	EveriMed	Male	55 to 64		Primary School	Less than 1 minute	Yes	Checked	Unchecked	Unchecked	Unchecked	No	Sometimes							Yes	Unchecked	Unchecked	Checked	Unchecked	Unchecked					Strongly agree	Agree	Disagree	Agree	Strongly agree	Disagree	Agree	Agree	Disagree	Agree	Disagree	Agree	Strongly agree
South Africa	EveriMed	Female	15 to 24		Secondary School	Less than 1 minute	Yes	Checked	Unchecked	Unchecked	Unchecked	No	Sometimes	Yes	Unchecked	Unchecked	Unchecked	Unchecked	Unchecked	Yes	Checked	Unchecked	Unchecked	Unchecked	Unchecked					Strongly agree	Agree	Disagree	Agree	Strongly agree	Strongly agree	Agree	Agree	Agree	Strongly agree	Agree	Strongly agree	Strongly agree
South Africa	EveriMed	Male	15 to 24		Secondary School	Less than 1 minute	Yes	Checked	Unchecked	Unchecked	Unchecked	Yes	Sometimes	Yes	Unchecked	Unchecked	Unchecked	Unchecked	Unchecked	Yes	Unchecked	Unchecked	Checked	Unchecked	Unchecked					Strongly agree	Strongly agree	Agree		Disagree	Strongly agree	Agree	Strongly disagree	Strongly disagree	Disagree	Agree	Agree	Agree
South Africa	EveriMed	Male	55 to 64		Secondary School	1 to 2 minutes	Yes	Checked	Unchecked	Unchecked	Unchecked	Yes	Sometimes	No						No										Strongly agree	Strongly agree	Agree	Disagree	Disagree	Strongly agree	Strongly agree	Strongly disagree	Disagree	Strongly agree	Strongly agree	Strongly agree	Strongly disagree
South Africa	EveriMed	Female	25 to 34		Secondary School	Less than 1 minute	No	Unchecked	Unchecked	Unchecked				Yes	Unchecked	Unchecked	Checked	Unchecked	Unchecked	No										Strongly agree	Strongly agree	Strongly disagree	Strongly agree	Disagree	Strongly agree	Agree	Strongly disagree	Agree	Strongly agree	Strongly agree	Strongly agree	Strongly disagree
South Africa	EveriMed	Male	55 to 64		Secondary School	Less than 1 minute	Yes	Checked	Unchecked	Unchecked	Unchecked	No	Sometimes	No						No										Strongly agree	Strongly agree	Strongly disagree	Strongly agree	Strongly agree	Strongly agree	Strongly agree	Strongly disagree	Disagree	Strongly agree	Strongly agree	Strongly agree	Strongly disagree
South Africa	EveriMed	Female	35 to 44		Secondary School	1 to 2 minutes	Yes	Checked	Unchecked	Unchecked	Unchecked	Yes	Sometimes	No						No										Strongly agree	Agree	Strongly disagree	Strongly agree	Strongly disagree	Strongly agree	Strongly agree	Disagree	Agree	Strongly agree	Strongly agree	Strongly agree	Agree
South Africa	EveriMed	Female	35 to 44		Secondary School	1 to 2 minutes	No	Unchecked	Unchecked	Unchecked				No						No										Strongly agree	Strongly agree	Strongly disagree	Strongly agree	Strongly agree	Strongly agree	Agree	Strongly disagree	Agree	Strongly agree	Strongly agree	Strongly agree	Strongly disagree
South Africa	EveriMed	Female	25 to 34		Secondary School	1 to 2 minutes	No	Unchecked	Unchecked	Unchecked				Yes	Checked	Unchecked	Unchecked	Unchecked	Unchecked	No										Strongly agree	Strongly agree	Strongly disagree	Agree	Agree	Strongly agree	Agree	Strongly disagree	Disagree	Strongly agree	Agree	Strongly agree	Agree
South Africa	EveriMed	Male	25 to 34		Secondary School	Less than 1 minute	Yes	Checked	Unchecked	Unchecked	Unchecked	No	Always	No						No										Strongly agree	Strongly agree	Disagree	Agree	Strongly disagree	Strongly agree	Strongly agree	Strongly disagree	Agree	Strongly disagree	Strongly agree	Strongly agree	Agree
South Africa	EveriMed	Male	25 to 34		Secondary School	1 to 2 minutes	Yes	Checked	Unchecked	Unchecked	Unchecked	No	Sometimes	No						Yes	Unchecked	Unchecked	Unchecked	Checked	Unchecked					Strongly agree	Strongly agree	Agree	Agree	Disagree	Strongly agree	Agree	Strongly disagree	Agree	Strongly agree	Agree	Strongly agree	Disagree
South Africa	EveriMed	Male	15 to 24		Secondary School	1 to 2 minutes	Yes	Checked	Unchecked	Unchecked	Unchecked	Yes	Sometimes	No						No										Strongly agree	Strongly agree	Strongly disagree	Disagree	Disagree	Strongly agree	Agree	Strongly disagree	Strongly agree	Strongly agree	Strongly agree	Agree	Agree
South Africa	EveriMed	Male	15 to 24		Secondary School	1 to 2 minutes	Yes	Checked	Unchecked	Unchecked	Unchecked	Yes	Sometimes	Yes	Unchecked	Unchecked	Checked	Unchecked	Unchecked	No										Strongly agree	Agree	Disagree	Disagree	Disagree	Agree	Strongly agree	Strongly disagree	Agree	Strongly agree	Agree	Agree	Disagree
South Africa	EveriMed	Male	15 to 24		Secondary School	1 to 2 minutes	Yes	Checked	Unchecked	Unchecked	Unchecked	Don't Know	Sometimes	No						Yes	Unchecked	Unchecked	Unchecked	Unchecked	Unchecked					Strongly agree	Strongly agree	Strongly disagree	Strongly disagree	Disagree	Agree	Agree	Strongly disagree	Strongly agree	Agree	Agree	Strongly agree	Disagree
South Africa	EveriMed	Male	25 to 34		Secondary School	Less than 1 minute	Yes	Checked	Unchecked	Unchecked	Unchecked	Yes	Sometimes	No						Yes	Unchecked	Unchecked	Checked	Unchecked	Unchecked					Strongly agree	Strongly agree	Agree	Strongly agree	Agree	Strongly agree	Strongly agree	Strongly disagree	Strongly agree	Strongly agree	Strongly agree	Strongly agree	Strongly disagree
South Africa	EveriMed	Male	35 to 44		Secondary School	1 to 2 minutes	Yes	Checked	Unchecked	Unchecked	Unchecked	No	Always	No						Yes	Unchecked	Checked	Unchecked	Unchecked	Unchecked					Strongly agree	Strongly agree	Strongly agree	Strongly agree	Strongly agree	Strongly agree	Strongly agree	Strongly disagree	Strongly agree	Strongly agree	Strongly agree	Strongly agree	Strongly agree
South Africa	EveriMed	Male	15 to 24		Secondary School	Less than 1 minute	Yes	Unchecked	Checked	Unchecked	Unchecked	Yes	Sometimes	No						No										Strongly agree	Strongly agree	Agree	Strongly agree	Strongly agree	Strongly agree	Strongly agree	Disagree	Strongly agree	Strongly agree	Strongly agree	Strongly agree	Strongly agree
South Africa	EveriMed	Female	25 to 34		Secondary School	More than 3 minutes	Yes	Checked	Unchecked	Unchecked	Unchecked	Yes	Always	No						Yes	Unchecked	Unchecked	Unchecked	Unchecked	Unchecked					Strongly agree	Strongly agree	Disagree	Agree	Strongly agree	Strongly agree	Strongly agree	Strongly agree	Agree	Strongly agree	Strongly agree	Strongly agree	Strongly agree
South Africa	EveriMed	Female	25 to 34		Secondary School	Less than 1 minute	Yes	Unchecked	Checked	Unchecked	Unchecked	Yes	Sometimes	Yes	Unchecked	Unchecked	Unchecked	Unchecked	Checked	No										Strongly agree	Strongly agree	Strongly disagree	Strongly agree	Agree	Strongly agree	Strongly agree	Disagree	Strongly agree	Strongly agree	Strongly agree	Strongly agree	Strongly disagree
South Africa	EveriMed	Male	15 to 24		Secondary School	1 to 2 minutes	Yes	Unchecked	Checked	Unchecked	Unchecked	Yes	Sometimes	No						No										Strongly agree	Strongly agree	Agree	Strongly agree	Agree	Strongly agree	Strongly agree	Disagree	Strongly agree	Strongly agree	Strongly agree	Strongly agree	Agree
South Africa	EveriMed	Female	15 to 24		Primary School	1 to 2 minutes	Yes	Unchecked	Checked	Unchecked	Unchecked	Yes	Sometimes	No						Yes	Unchecked	Checked	Unchecked	Unchecked	Unchecked					Strongly agree	Strongly agree	Strongly agree	Strongly agree	Strongly agree	Strongly agree	Strongly agree	Disagree	Strongly agree	Strongly agree	Strongly agree	Strongly agree	Agree
South Africa	EveriMed	Male	25 to 34		Post-Secondary School	Less than 1 minute	No	Unchecked	Unchecked	Unchecked				Yes	Unchecked	Unchecked	Unchecked	Unchecked	Unchecked	No										Strongly agree	Strongly agree	Strongly disagree	Strongly agree	Strongly agree	Strongly agree	Strongly agree	Strongly disagree	Strongly agree	Strongly agree	Strongly agree	Strongly agree	Agree
South Africa	EveriMed	Male	25 to 34		Primary School	1 to 2 minutes	No	Unchecked	Unchecked	Unchecked				No						Yes	Unchecked	Checked	Unchecked	Unchecked	Unchecked					Strongly agree	Strongly agree	Disagree	Strongly agree	Strongly agree	Strongly agree	Strongly agree	Disagree	Strongly agree	Strongly agree	Strongly agree	Strongly agree	Strongly agree
South Africa	EveriMed	Male	15 to 24		Secondary School	1 to 2 minutes	Yes	Checked	Unchecked	Unchecked	Unchecked	Yes	Sometimes	No						No										Strongly agree	Strongly agree	Strongly disagree	Agree	Strongly agree	Strongly agree	Strongly agree	Strongly disagree	Strongly agree	Strongly agree	Strongly agree	Strongly agree	Strongly disagree
South Africa	EveriMed	Male	25 to 34		Secondary School	1 to 2 minutes	No	Unchecked	Unchecked	Unchecked				No						No										Strongly agree	Strongly agree	Disagree	Strongly agree	Strongly agree	Strongly agree	Strongly agree	Strongly disagree	Agree	Strongly agree	Strongly agree	Strongly agree	Disagree
South Africa	EveriMed	Male	35 to 44		Secondary School	1 to 2 minutes	Yes	Checked	Unchecked	Unchecked	Unchecked	Yes	Sometimes	No						No										Strongly agree	Strongly agree	Agree	Strongly agree	Strongly agree	Strongly agree	Strongly agree	Strongly disagree	Strongly agree	Strongly agree	Strongly agree	Strongly agree	Strongly agree
South Africa	EveriMed	Male	45 to 54		Secondary School	Less than 1 minute	Yes	Unchecked	Checked	Unchecked	Unchecked	No	Sometimes	No						No										Strongly agree	Strongly agree	Strongly agree	Strongly agree	Strongly agree	Strongly agree	Strongly agree	Disagree	Strongly agree	Strongly agree	Strongly agree	Strongly agree	Disagree
South Africa	EveriMed	Female	45 to 54		Secondary School	Less than 1 minute	Yes	Unchecked	Unchecked	Checked	Unchecked	No	Sometimes	No						No										Strongly agree	Strongly agree	Strongly agree	Strongly agree	Disagree	Strongly agree	Strongly agree	Strongly disagree	Strongly agree	Strongly agree	Strongly agree	Strongly agree	Strongly disagree
South Africa	EveriMed	Male	25 to 34		Secondary School	1 to 2 minutes	Yes	Checked	Unchecked	Unchecked	Unchecked	No	Sometimes	No						Yes	Unchecked	Checked	Unchecked	Unchecked	Unchecked					Strongly agree	Strongly agree	Strongly disagree	Strongly agree	Strongly agree	Strongly agree	Strongly agree	Strongly disagree	Strongly agree	Strongly agree	Strongly agree	Strongly agree	Strongly disagree
South Africa	EveriMed	Male	45 to 54		Secondary School	1 to 2 minutes	Yes	Checked	Unchecked	Unchecked	Unchecked	No	Sometimes	No						No										Strongly agree	Strongly agree	Strongly disagree	Strongly agree	Strongly agree	Strongly agree	Strongly agree	Strongly disagree	Strongly agree	Strongly agree	Strongly agree	Strongly agree	Strongly disagree
South Africa	EveriMed	Male	55 to 64		Secondary School	Less than 1 minute	Yes	Checked	Unchecked	Unchecked	Unchecked	Yes	Sometimes	No						Yes	Unchecked	Checked	Unchecked	Unchecked	Unchecked					Strongly agree		Disagree	Strongly agree	Strongly agree	Strongly agree	Strongly agree	Disagree	Strongly agree	Strongly agree	Disagree	Strongly agree	Strongly agree
South Africa	EveriMed	Female	25 to 34		Secondary School	1 to 2 minutes	Yes	Checked	Unchecked	Unchecked	Unchecked	Yes	Sometimes							No										Strongly agree	Strongly agree	Disagree	Strongly agree	Strongly agree	Strongly agree	Strongly agree	Disagree	Strongly agree	Strongly agree	Disagree	Strongly agree	Disagree
South Africa	EveriMed	Male	35 to 44		Secondary School	More than 3 minutes	Yes	Checked	Unchecked	Unchecked	Unchecked		Sometimes	No						Yes	Unchecked	Checked	Unchecked	Unchecked	Unchecked					Strongly agree	Agree	Strongly disagree	Agree	Strongly agree	Strongly agree	Strongly agree	Strongly disagree	Agree	Agree	Agree	Strongly agree	Disagree
South Africa	EveriMed	Male	25 to 34		Secondary School	1 to 2 minutes	Yes	Checked	Unchecked	Unchecked	Unchecked	Yes	Sometimes	No						No										Strongly agree	Agree	Disagree	Agree	Strongly agree	Strongly agree	Strongly agree	Disagree	Agree	Agree	Agree		Disagree
South Africa	EveriMed	Male	35 to 44		Post-Secondary School	More than 3 minutes	Yes	Checked	Unchecked	Unchecked	Unchecked	Yes	Sometimes	No						Yes	Unchecked	Unchecked	Checked	Unchecked	Unchecked					Strongly agree	Strongly agree	Disagree	Strongly agree	Agree	Agree	Strongly agree	Disagree	Strongly agree	Strongly agree	Agree	Agree	Disagree
South Africa	EveriMed	Female	35 to 44		Secondary School	More than 3 minutes	Yes	Checked	Unchecked	Unchecked	Unchecked	Yes	Sometimes	No						Yes	Unchecked	Unchecked	Checked	Unchecked	Unchecked					Strongly agree	Strongly agree	Agree	Agree	Agree	Strongly agree	Strongly agree	Disagree	Strongly agree	Agree	Agree	Agree	Agree
South Africa	EveriMed	Male	35 to 44		Secondary School	More than 3 minutes	Yes	Checked	Unchecked	Unchecked	Unchecked	No	Sometimes	No						No										Strongly agree	Strongly agree	Agree	Agree	Agree	Agree	Strongly agree	Disagree	Strongly agree	Agree	Agree	Agree	Agree
South Africa	EveriMed	Male	35 to 44		Secondary School	More than 3 minutes	Yes	Checked	Unchecked	Unchecked	Unchecked	No	Always	No						No										Strongly agree	Strongly agree	Strongly disagree	Strongly agree	Strongly agree	Strongly agree	Strongly agree	Strongly disagree	Strongly agree	Strongly agree	Strongly agree	Strongly agree	Strongly disagree
South Africa	EveriMed	Female	35 to 44		Secondary School	More than 3 minutes	Yes	Checked	Unchecked	Unchecked	Unchecked	No	Sometimes	No						No										Strongly agree	Strongly agree	Strongly disagree	Strongly agree	Strongly agree	Strongly agree	Strongly agree	Strongly disagree	Agree	Strongly agree	Strongly agree	Strongly agree	Disagree
South Africa	EveriMed	Female	35 to 44		Post-Secondary School	1 to 2 minutes	Yes	Checked	Unchecked	Unchecked	Unchecked	Yes	Sometimes	No						No										Strongly agree	Strongly agree	Strongly agree	Strongly agree	Strongly agree	Strongly agree	Strongly agree	Strongly disagree	Strongly agree	Strongly agree	Disagree	Strongly agree	Strongly agree
South Africa	EveriMed	Male	35 to 44		Secondary School	1 to 2 minutes	Yes	Checked	Unchecked	Unchecked	Unchecked	Yes	Sometimes	No						Yes	Unchecked	Unchecked	Unchecked	Unchecked	Unchecked					Strongly agree	Strongly agree	Strongly disagree	Strongly agree	Strongly agree	Strongly agree	Strongly agree	Strongly disagree	Strongly agree	Strongly agree	Strongly agree	Strongly agree	Disagree
South Africa	EveriMed	Male	35 to 44		Secondary School	1 to 2 minutes	Yes	Checked	Unchecked	Unchecked	Unchecked	Yes	Sometimes	Yes	Unchecked	Unchecked	Unchecked	Unchecked	Unchecked	No										Strongly agree	Strongly agree	Strongly agree	Agree	Strongly disagree	Strongly agree	Strongly agree	Strongly disagree	Strongly agree	Strongly agree	Strongly agree	Strongly agree	Strongly agree
South Africa	EveriMed	Female	65 or older		Primary School	1 to 2 minutes	Yes	Checked	Unchecked	Unchecked	Unchecked	No	Sometimes	No						Yes	Unchecked	Unchecked	Unchecked	Unchecked	Unchecked					Strongly agree	Strongly agree	Strongly disagree	Strongly agree	Strongly agree	Strongly agree	Strongly agree	Strongly disagree	Disagree	Strongly agree	Strongly agree	Strongly agree	Strongly disagree
South Africa	EveriMed	Female	35 to 44		Secondary School	1 to 2 minutes	Yes	Checked	Unchecked	Unchecked	Unchecked	Yes	Sometimes	Yes	Checked	Unchecked	Unchecked	Unchecked	Unchecked	No										Strongly agree	Strongly agree	Strongly disagree	Strongly agree	Strongly agree	Strongly agree	Strongly agree	Strongly disagree	Strongly agree	Strongly agree	Strongly agree	Strongly agree	Strongly disagree
South Africa	EveriMed	Female	35 to 44		Post-Secondary School	1 to 2 minutes	Yes	Checked	Unchecked	Unchecked	Unchecked	Yes	Sometimes	No						Yes	Unchecked	Unchecked	Unchecked	Unchecked	Unchecked					Agree	Strongly agree	Strongly disagree	Agree	Strongly disagree	Strongly agree	Strongly agree	Strongly disagree	Disagree	Strongly agree	Strongly agree	Strongly agree	Strongly disagree
South Africa	EveriMed	Male	45 to 54		Secondary School	1 to 2 minutes	Yes	Checked	Unchecked	Unchecked	Unchecked	Yes	Sometimes							Yes	Unchecked	Unchecked	Unchecked	Unchecked	Unchecked					Strongly agree	Strongly agree	Strongly disagree	Strongly agree	Strongly agree	Strongly agree	Strongly agree	Strongly disagree	Strongly disagree	Strongly agree	Strongly agree	Strongly agree	Strongly disagree
South Africa	EveriMed	Female	35 to 44		Secondary School	1 to 2 minutes	Yes	Checked	Unchecked	Unchecked	Unchecked	Yes	Sometimes	Yes	Unchecked	Unchecked	Unchecked	Unchecked	Unchecked	No										Strongly agree	Strongly agree	Strongly disagree	Strongly agree	Strongly agree	Strongly agree	Strongly agree	Strongly disagree	Agree	Strongly agree	Strongly agree	Strongly agree	Disagree
South Africa	EveriMed	Female	25 to 34		Secondary School	1 to 2 minutes	Yes	Checked	Unchecked	Unchecked	Unchecked	Yes	Sometimes	No						Yes	Unchecked	Unchecked	Unchecked	Unchecked	Unchecked					Strongly agree	Strongly agree	Strongly agree	Strongly agree	Strongly disagree	Strongly agree	Strongly agree	Strongly agree	Agree	Strongly agree	Strongly agree	Strongly agree	Agree
South Africa	EveriMed	Male	35 to 44		Primary School	1 to 2 minutes	Yes	Checked	Unchecked	Unchecked	Unchecked	No	Sometimes	Yes	Unchecked	Checked	Unchecked	Unchecked	Unchecked	No										Strongly agree	Strongly agree	Strongly disagree	Strongly agree	Strongly agree	Strongly agree	Strongly agree	Strongly agree	Agree	Strongly agree	Strongly agree	Strongly agree	Strongly disagree
South Africa	EveriMed	Female	25 to 34		Post-Secondary School	1 to 2 minutes	Yes	Checked	Unchecked	Unchecked	Unchecked	Yes	Sometimes	Yes	Unchecked	Unchecked	Unchecked	Unchecked	Unchecked	Yes	Unchecked	Unchecked	Unchecked	Unchecked	Unchecked					Strongly agree	Strongly agree	Agree	Strongly agree	Strongly disagree	Strongly agree	Strongly agree	Strongly agree	Agree	Strongly agree	Strongly agree	Strongly agree	Agree
South Africa	EveriMed	Female	55 to 64		Primary School	1 to 2 minutes	Yes	Unchecked	Checked	Unchecked	Unchecked	No	Sometimes	Yes	Unchecked	Unchecked	Unchecked	Unchecked	Unchecked	Yes	Unchecked	Unchecked	Unchecked	Unchecked	Unchecked					Strongly agree	Strongly agree	Strongly disagree	Strongly disagree	Disagree	Strongly agree	Strongly agree	Strongly disagree	Agree	Strongly agree	Strongly agree	Strongly agree	Strongly disagree
South Africa	EveriMed	Male	45 to 54		Primary School	1 to 2 minutes	Yes	Checked	Unchecked	Unchecked	Unchecked	Yes	Sometimes	No						Yes	Unchecked	Unchecked	Unchecked	Unchecked	Unchecked					Strongly agree	Strongly agree	Strongly agree	Strongly agree	Strongly agree	Strongly agree	Strongly agree	Strongly disagree	Disagree	Strongly agree	Strongly agree	Strongly agree	Strongly disagree
South Africa	EveriMed	Male	35 to 44		Secondary School	1 to 2 minutes	Yes	Checked	Unchecked	Unchecked	Unchecked	No	Sometimes	No						Yes	Unchecked	Unchecked	Unchecked	Unchecked	Unchecked					Strongly agree	Strongly agree	Strongly agree	Strongly agree	Strongly agree	Strongly agree	Strongly agree	Strongly agree	Agree	Strongly agree	Strongly agree	Strongly agree	Strongly agree
South Africa	EveriMed	Male	35 to 44		Secondary School	1 to 2 minutes	Yes	Checked	Unchecked	Unchecked	Unchecked	Yes	Always	No						Yes	Unchecked	Unchecked	Unchecked	Unchecked	Unchecked					Strongly agree	Strongly agree	Agree	Agree	Strongly disagree	Strongly agree	Strongly agree	Strongly disagree	Agree	Strongly agree	Strongly agree	Strongly agree	Strongly disagree
South Africa	EveriMed	Female	65 or older		Secondary School	1 to 2 minutes	Yes	Checked	Unchecked	Unchecked	Unchecked	No	Sometimes							No										Strongly agree	Strongly agree	Strongly disagree	Strongly agree	Agree	Strongly agree	Strongly agree	Strongly disagree	Agree	Strongly agree	Strongly agree	Agree	Strongly disagree
South Africa	EveriMed	Male	45 to 54		Secondary School	1 to 2 minutes	Yes	Checked	Unchecked	Unchecked	Unchecked	No	Sometimes	Yes	Unchecked	Unchecked	Unchecked	Unchecked	Unchecked	Yes	Unchecked	Unchecked	Unchecked	Unchecked	Unchecked					Strongly agree	Strongly agree	Agree	Agree	Strongly agree	Agree	Strongly agree	Strongly agree	Strongly agree	Strongly agree	Strongly agree	Strongly agree	Agree
South Africa	EveriMed	Female	35 to 44		Secondary School	1 to 2 minutes	Yes	Unchecked	Checked	Unchecked	Unchecked	Yes	Sometimes	Yes	Unchecked	Unchecked	Unchecked	Unchecked	Unchecked	Yes	Unchecked	Unchecked	Unchecked	Unchecked	Unchecked					Strongly agree	Strongly agree	Strongly disagree	Strongly agree	Strongly agree	Strongly agree	Strongly agree	Strongly disagree	Strongly disagree	Strongly agree	Strongly agree	Strongly agree	Strongly disagree
South Africa	EveriMed	Female	15 to 24		Secondary School	1 to 2 minutes	Yes	Checked	Unchecked	Unchecked	Unchecked	Yes	Never	No						Yes	Unchecked	Unchecked	Unchecked	Unchecked	Unchecked					Strongly agree	Strongly agree	Strongly disagree	Strongly agree	Strongly agree	Strongly agree	Strongly agree	Strongly disagree	Disagree	Strongly agree	Strongly agree	Strongly agree	Strongly disagree
South Africa	EveriMed	Female	15 to 24		Secondary School	1 to 2 minutes	Yes	Checked	Unchecked	Unchecked	Unchecked	Yes	Always	No						No										Strongly agree	Strongly agree	Agree	Agree	Strongly disagree	Strongly agree	Strongly agree	Agree	Agree	Strongly agree	Strongly agree	Strongly agree	Agree
South Africa	EveriMed	Male	35 to 44		Secondary School	1 to 2 minutes	Yes	Checked	Unchecked	Unchecked	Unchecked	Yes	Always	No						No										Strongly agree	Strongly agree	Strongly disagree	Strongly agree	Strongly disagree	Strongly agree	Strongly agree	Strongly disagree	Agree	Strongly agree	Strongly agree	Strongly agree	Strongly agree
South Africa	EveriMed	Male	25 to 34		Secondary School	1 to 2 minutes	Yes	Checked	Unchecked	Unchecked	Unchecked	Yes	Sometimes							No										Strongly agree	Strongly agree	Strongly disagree	Agree	Strongly agree	Strongly agree	Strongly agree	Strongly agree	Strongly disagree	Strongly agree	Strongly agree	Strongly agree	Disagree
South Africa	EveriMed	Female	65 or older		Primary School	1 to 2 minutes	Yes	Checked	Unchecked	Unchecked	Unchecked	No	Sometimes	No						Yes	Unchecked	Checked	Unchecked	Unchecked	Unchecked					Strongly agree	Strongly agree	Disagree	Strongly agree	Agree	Strongly agree	Strongly agree	Strongly disagree	Disagree	Strongly agree	Strongly agree	Strongly agree	Disagree
South Africa	EveriMed	Female	35 to 44		Secondary School	Less than 1 minute	Yes	Checked	Unchecked	Unchecked	Unchecked	Yes	Sometimes	Yes	Unchecked	Checked	Unchecked	Unchecked	Unchecked											Strongly agree	Strongly agree	Strongly agree	Strongly agree	Strongly agree	Strongly agree	Strongly agree	Strongly disagree	Strongly disagree	Strongly agree	Strongly agree	Strongly agree	Strongly disagree
South Africa	EveriMed	Female	25 to 34		Secondary School	Less than 1 minute	Yes	Checked	Unchecked	Unchecked	Unchecked	No	Sometimes	No						No										Strongly agree	Strongly agree	Strongly disagree	Agree	Agree	Strongly agree	Strongly agree	Strongly disagree	Agree	Strongly agree	Strongly agree	Strongly agree	Disagree
[truncated: 131 more rows]
