# Supplementary material for: Acceptability and feasibility of digital adherence technologies for drug-susceptible tuberculosis treatment supervision: A meta-analysis of implementation feedback
Source: PLOS Digit Health. 2023 Aug 15;2(8):e0000322. doi: 10.1371/journal.pdig.0000322 (PMC10426983; doi:10.1371/journal.pdig.0000322)
Supplement: S2 Dataset — (XLSX) [file pdig.0000322.s018.xlsx]

## Sheet: Sheet1
S2 Dataset. Health care worker data
Country	Digital Adherence Technology Implemented	Gender	Age	Occupation	Education	Is the phone you own or have access to a smart phone?	How often is there airtime credit on the phone you own or have access to?	How many patients receiving TB treatment do you see each day, on average?	Do you receive data/information from DAT on your TB patients?	How often do you receive data/information from your DAT?	SMS	Mobile app	Computer	Tablet	Call from technical officer of DAT	I ask them if they take their pills when I see them	I count the pills left when they come for a refill	I tell them to come to the clinic so I can watch them take their pills	I talk to their family	I talk to them on the phone	I use the mobile app or site	Has there been a time that you were not able to access your DAT to track your pa	There was no electricity/power	Poor network connection	The app was not working	I did not have access to a computer or my phone	I did not have time to check the app	I just did not want to use 99DOTS	Limited access to patient records, due to community resource restraints/only fac	I understand the DAT system and how it works	I received adequate training to use the DAT	I remember to check the adherence data in DAT app when patients come in for refi	The reminders I receive from my DAT help me to remember to check on patients who	It is easy for me to explain how to use the DAT to my patients	It is easy for me to identify which patients are not taking their TB medicine us	My patients like using DAT	It is easy for me or my co-workers to contact patients who have not taken their	Using DAT helps to reduce my workload	Using DAT improves the care I provide to my patients	DAT adherence data helps me provide better support and counseling to my patients	I believe that DAT data accurately reflects if my patients took their TB medicin	I would recommend using DAT to my patients
Uganda	99DOTS	Male	55 to 64	Clinical Officer	Post-Secondary School	Yes	Always	more than 10 patients	Yes	Daily	Checked	Checked	Unchecked			Checked	Unchecked	Unchecked	Unchecked	Unchecked	Checked	Yes	Checked	Checked	Checked	Unchecked				Strongly agree	Strongly agree	Agree	Strongly agree	Strongly agree	Strongly agree	Strongly agree	Agree	Strongly agree	Strongly agree	Strongly agree	Strongly agree	Strongly agree
Uganda	99DOTS	Male	25 to 34	Nurse	Post-Secondary School	Yes	Always	3 to 5 patients	Yes	Daily	Checked	Checked	Unchecked			Unchecked	Checked	Unchecked	Unchecked	Unchecked	Checked	Yes	Unchecked	Unchecked	Checked	Unchecked				Strongly agree	Strongly agree	Agree	Strongly agree	Strongly agree	Strongly agree	Strongly agree	Strongly agree	Strongly agree	Strongly agree	Strongly agree	Disagree	Strongly agree
Uganda	99DOTS	Female	25 to 34	Nurse	Post-Secondary School	Yes	Always	more than 10 patients	Yes	Daily	Checked	Checked	Unchecked			Unchecked	Checked	Unchecked	Checked	Checked	Checked	No	Unchecked	Unchecked	Unchecked	Unchecked				Strongly agree	Strongly agree	Strongly agree	Agree	Strongly agree	Agree	Strongly agree	Strongly agree	Agree	Strongly agree	Strongly agree	Strongly agree	Strongly agree
Uganda	99DOTS	Female	45 to 54	Nurse	Post-Secondary School	No	Sometimes	more than 10 patients	Yes	3 to 5 times a week	Unchecked	Checked	Unchecked			Checked	Checked	Unchecked	Checked	Checked	Checked	Yes	Unchecked	Checked	Unchecked	Unchecked				Agree	Strongly agree	Strongly agree	Strongly agree	Strongly agree	Agree	Agree	Strongly agree	Strongly agree	Agree	Strongly agree	Strongly agree	Strongly agree
Uganda	99DOTS	Female	45 to 54	Nurse	Post-Secondary School	Yes	Always	more than 10 patients	Yes	Daily	Checked	Checked	Unchecked			Checked	Checked	Unchecked	Checked	Checked	Checked	Yes	Unchecked	Checked	Checked	Unchecked				Strongly agree	Strongly agree	Strongly agree	Strongly agree	Strongly agree	Strongly agree	Agree	Strongly agree	Agree	Strongly agree	Strongly agree	Strongly agree	Strongly agree
Uganda	99DOTS	Male	35 to 44	Nurse	Post-Secondary School	Yes	Always	more than 10 patients	Yes	Daily	Checked	Unchecked	Unchecked			Checked	Unchecked	Unchecked	Unchecked	Checked	Checked	Yes	Unchecked	Checked	Checked	Unchecked				Strongly agree	Strongly agree	Strongly agree	Strongly agree	Strongly agree	Strongly agree	Agree	Agree	Agree	Agree	Strongly agree	Agree	Strongly agree
Uganda	99DOTS	Male	25 to 34	Nurse	Post-Secondary School	Yes	Always	more than 10 patients	Yes	Daily	Checked	Checked	Unchecked			Checked	Checked	Unchecked	Unchecked	Checked	Checked	No	Unchecked	Unchecked	Unchecked	Unchecked				Strongly agree	Agree	Strongly agree	Strongly agree	Strongly agree	Strongly agree	Agree	Agree	Agree	Strongly agree	Strongly agree	Agree	Strongly agree
Uganda	99DOTS	Male	25 to 34	Community Health Care Worker	Secondary School	Yes	Always	6 to 10 patients	Yes	Daily	Checked	Unchecked	Unchecked			Unchecked	Checked	Unchecked	Unchecked	Checked	Checked	Yes	Checked	Checked	Unchecked	Unchecked				Strongly agree	Strongly agree	Strongly agree	Strongly agree	Strongly agree	Strongly agree	Strongly agree	Agree	Strongly agree	Strongly agree	Strongly agree	Strongly agree	Strongly agree
Uganda	99DOTS	Female	35 to 44	Nurse	Post-Secondary School	Yes	Always	more than 10 patients	Yes	Daily	Checked	Unchecked	Unchecked			Checked	Checked	Unchecked	Checked	Checked	Checked	Yes	Unchecked	Checked	Unchecked	Unchecked				Strongly agree	Agree	Agree	Agree	Strongly agree	Strongly agree	Strongly agree	Strongly agree	Strongly agree	Strongly agree	Strongly agree	Strongly agree	Strongly agree
Uganda	99DOTS	Female	25 to 34	Nurse	Post-Secondary School	Yes	Sometimes	more than 10 patients	Yes	Daily	Checked	Checked	Unchecked			Checked	Checked	Unchecked	Unchecked	Checked	Checked	Yes	Checked	Checked	Checked	Unchecked				Agree	Strongly agree	Strongly agree	Strongly agree	Strongly agree	Strongly agree	Agree	Agree	Strongly agree	Strongly agree	Strongly agree	Strongly agree	Strongly agree
Uganda	99DOTS	Male	25 to 34	Nurse	Post-Secondary School	Yes	Always	3 to 5 patients	Yes	Daily	Checked	Checked	Unchecked			Unchecked	Checked	Unchecked	Unchecked	Checked	Checked	Yes	Unchecked	Checked	Checked	Unchecked				Strongly agree	Strongly agree	Strongly agree	Strongly agree	Strongly agree	Strongly agree	Strongly agree	Strongly agree	Strongly agree	Agree	Strongly agree	Strongly agree	Strongly agree
Uganda	99DOTS	Female	45 to 54	Nurse	Post-Secondary School	Yes	Always	3 to 5 patients	Yes	Daily	Checked	Unchecked	Unchecked			Unchecked	Checked	Unchecked	Checked	Checked	Checked	Yes	Unchecked	Checked	Unchecked	Unchecked				Strongly agree	Agree	Strongly agree	Strongly agree	Strongly agree	Strongly agree	Strongly agree	Strongly agree	Strongly agree	Strongly agree	Strongly agree	Strongly agree	Strongly agree
Uganda	99DOTS	Female	35 to 44	Nurse	Post-Secondary School	Yes	Always	3 to 5 patients	Yes	Daily	Checked	Checked	Unchecked			Checked	Checked	Unchecked	Checked	Unchecked	Checked	Yes	Unchecked	Checked	Checked	Unchecked				Strongly agree	Strongly agree	Strongly agree	Strongly agree	Strongly agree	Strongly agree	Strongly agree	Strongly agree	Strongly agree	Strongly agree	Strongly agree	Strongly agree	Strongly agree
Uganda	99DOTS	Male	25 to 34	Clinic Support	Post-Secondary School	Yes	Always	3 to 5 patients	Yes	Daily	Checked	Unchecked	Unchecked			Checked	Checked	Unchecked	Unchecked	Checked	Checked	Yes	Unchecked	Checked	Checked	Unchecked				Strongly agree	Agree	Agree	Strongly agree	Strongly agree	Strongly agree	Strongly agree	Strongly agree	Strongly agree	Strongly agree	Strongly agree	Strongly agree	Strongly agree
Uganda	99DOTS	Male	25 to 34	Clinical Officer	Post-Secondary School	Yes	Always	3 to 5 patients	Yes	Daily	Checked	Checked	Unchecked			Checked	Checked	Unchecked	Checked	Unchecked	Checked	Yes	Unchecked	Checked	Checked	Unchecked				Strongly agree	Strongly agree	Strongly agree	Strongly agree	Strongly agree	Strongly agree	Agree	Strongly agree	Strongly agree	Strongly agree	Strongly agree	Agree	Strongly agree
Uganda	99DOTS	Female	25 to 34	Nurse	Post-Secondary School	Yes	Always	more than 10 patients	Yes	3 to 5 times a week	Checked	Checked	Unchecked			Checked	Checked	Unchecked	Checked	Checked	Checked	Yes	Unchecked	Unchecked	Checked	Unchecked				Strongly agree	Strongly agree	Agree	Strongly agree	Strongly agree	Strongly agree	Agree	Strongly agree	Strongly agree	Agree	Strongly agree	Strongly agree	Strongly agree
Uganda	99DOTS	Female	25 to 34	Clinic Support	Post-Secondary School	Yes	Always	3 to 5 patients	Yes	Daily	Checked	Checked	Unchecked			Checked	Checked	Unchecked	Checked	Checked	Checked	Yes	Checked	Checked	Checked	Unchecked				Strongly agree	Strongly agree	Strongly agree	Strongly agree	Strongly agree	Strongly agree	Agree	Strongly agree	Strongly agree	Strongly agree	Strongly agree	Strongly agree	Strongly agree
Uganda	99DOTS	Female	18 to 24	Nurse	Post-Secondary School	Yes	Always	6 to 10 patients	Yes	Daily	Unchecked	Checked	Unchecked			Checked	Checked	Unchecked	Checked	Checked	Checked	Yes	Unchecked	Unchecked	Checked	Unchecked				Strongly agree	Strongly agree	Strongly agree	Strongly agree	Strongly agree	Strongly agree	Agree	Agree	Strongly agree	Strongly agree	Strongly agree	Strongly agree	Strongly agree
Uganda	99DOTS	Male	25 to 34	Nurse	Post-Secondary School	Yes	Always	3 to 5 patients	Yes	Daily	Checked	Checked	Unchecked			Checked	Checked	Unchecked	Unchecked	Checked	Checked	Yes	Unchecked	Unchecked	Checked	Unchecked				Strongly agree	Strongly agree	Strongly agree	Strongly agree	Strongly agree	Strongly agree	Strongly agree	Agree	Strongly agree	Strongly agree	Strongly agree	Strongly agree	Strongly agree
Uganda	99DOTS	Female	35 to 44	Nurse	Post-Secondary School	Yes	Always	6 to 10 patients	Yes	Daily	Checked	Checked	Unchecked			Unchecked	Checked	Unchecked	Checked	Checked	Checked	Yes	Unchecked	Unchecked	Checked	Unchecked				Strongly agree	Strongly agree	Strongly agree	Strongly agree	Strongly agree	Strongly agree	Strongly agree	Agree	Strongly agree	Strongly agree	Strongly agree	Agree	Strongly agree
Uganda	99DOTS	Female	45 to 54	Nurse	Post-Secondary School	Yes	Always	more than 10 patients	Yes	Daily	Checked	Unchecked	Unchecked			Unchecked	Checked	Unchecked	Unchecked	Checked	Checked	Yes	Unchecked	Checked	Checked	Unchecked				Agree	Disagree	Agree	Agree	Agree	Agree	Neither agree nor disagree	Agree	Agree	Strongly agree	Agree	Strongly agree	Strongly agree
Uganda	99DOTS	Male	25 to 34	Clinical Officer	Post-Secondary School	Yes	Always	more than 10 patients	Yes	Daily	Unchecked	Checked	Unchecked			Checked	Checked	Unchecked	Unchecked	Unchecked	Checked	Yes	Unchecked	Checked	Checked	Unchecked				Strongly agree	Strongly agree	Agree	Strongly agree	Strongly agree	Strongly agree	Agree	Strongly agree	Strongly agree	Strongly agree	Strongly agree	Agree	Strongly agree
Uganda	99DOTS	Female	45 to 54	Clinical Officer	Post-Secondary School	Yes	Always	6 to 10 patients	Yes	Daily	Unchecked	Checked	Unchecked			Checked	Checked	Unchecked	Checked	Checked	Checked	Yes	Unchecked	Checked	Checked	Unchecked				Strongly agree	Strongly agree	Agree	Neither agree nor disagree	Strongly agree	Strongly agree	Agree	Agree	Strongly disagree	Agree	Agree	Strongly disagree	Strongly agree
Ukraine	EveriMed	Female	55 to 64	Doctor	Post-Secondary School	Yes	Always	more than 10 patients	Yes	Daily	Checked	Unchecked	Unchecked	Checked		Checked	Unchecked	Unchecked	Checked	Checked	Checked	Yes	Unchecked	Checked	Unchecked	Unchecked				Strongly agree	Strongly agree	Strongly agree	Strongly agree	Strongly agree	Strongly agree	Strongly agree	Agree	Agree	Strongly agree	Strongly agree	Agree	Strongly agree
Ukraine	EveriMed	Female	35 to 44	Doctor	Post-Secondary School	Yes	Always	more than 10 patients	Yes	Daily	Checked	Unchecked	Checked	Unchecked		Checked	Unchecked	Unchecked	Unchecked	Checked	Checked	Yes	Unchecked	Checked	Checked	Unchecked				Strongly agree	Strongly agree	Strongly agree	Agree	Strongly agree	Agree	Agree	Strongly agree	Agree	Strongly agree	Agree	Disagree	Strongly agree
Ukraine	EveriMed	Female	65 or older	Doctor	Post-Secondary School	Yes	Always	more than 10 patients	Yes	Daily	Unchecked	Checked	Unchecked	Unchecked		Checked	Unchecked	Unchecked	Unchecked	Checked	Checked	Yes	Unchecked	Unchecked	Unchecked	Unchecked				Strongly agree	Strongly agree	Strongly agree	Strongly agree	Strongly agree	Strongly agree	Strongly agree	Strongly agree	Strongly agree	Strongly agree	Strongly agree	Agree	Strongly agree
Ukraine	EveriMed	Female	65 or older	Doctor	Post-Secondary School	Yes	Always	more than 10 patients	Yes	Daily	Unchecked	Unchecked	Unchecked	Checked		Checked	Unchecked	Checked	Checked	Checked	Unchecked	No	Unchecked	Unchecked	Unchecked	Unchecked				Strongly agree	Strongly agree	Strongly agree	Strongly agree	Strongly agree	Strongly agree	Strongly agree	Strongly agree	Strongly agree	Strongly agree	Strongly agree	Strongly agree	Strongly agree
Ukraine	EveriMed	Female	45 to 54	Nurse	Post-Secondary School	Yes	Always	6 to 10 patients	Yes	Daily	Checked	Checked	Unchecked	Unchecked		Unchecked	Unchecked	Checked	Unchecked	Checked	Unchecked	No	Unchecked	Unchecked	Unchecked	Unchecked				Strongly agree	Strongly agree	Agree	Strongly agree	Strongly agree	Strongly agree	Agree	Agree	Agree	Strongly agree	Agree	Strongly agree	Strongly agree
Ukraine	EveriMed	Female	35 to 44	Doctor	Post-Secondary School	Yes	Sometimes	6 to 10 patients	Yes	Daily	Unchecked	Checked	Unchecked	Unchecked		Checked	Unchecked	Checked	Checked	Checked	Unchecked	No	Unchecked	Unchecked	Unchecked	Unchecked				Agree	Strongly agree	Strongly agree	Agree	Agree	Agree	Agree	Agree	Disagree	Agree	Strongly agree	Disagree	Agree
Ukraine	EveriMed	Female	35 to 44	Nurse	Secondary School	Yes	Sometimes	more than 10 patients	Yes	Daily	Unchecked	Checked	Unchecked	Unchecked		Unchecked	Unchecked	Checked	Checked	Checked	Checked	No	Unchecked	Unchecked	Unchecked	Unchecked				Agree	Strongly agree	Strongly agree	Strongly agree	Strongly agree	Strongly agree	Strongly agree	Agree	Agree	Strongly agree	Strongly agree	Strongly agree	Strongly agree
Ukraine	EveriMed	Male	35 to 44	Doctor	Post-Secondary School	Yes	Always	more than 10 patients	Yes	Daily	Checked	Checked	Checked	Unchecked		Checked	Unchecked	Unchecked	Checked	Checked	Checked	No	Unchecked	Unchecked	Unchecked	Unchecked				Agree	Strongly agree	Agree	Strongly agree	Strongly agree	Agree	Strongly agree	Agree	Agree	Strongly agree	Agree	Agree	Strongly agree
Ukraine	EveriMed	Female	55 to 64	Doctor	Post-Secondary School	Yes	Always	more than 10 patients	Yes	Daily	Checked	Checked	Unchecked	Unchecked		Unchecked	Unchecked	Unchecked	Checked	Checked	Unchecked	No	Unchecked	Unchecked	Unchecked	Unchecked				Strongly agree	Strongly agree	Strongly agree	Strongly agree	Strongly agree	Strongly agree	Strongly agree	Strongly agree	Agree	Strongly agree	Strongly agree	Strongly agree	Strongly agree
Ukraine	EveriMed	Male	35 to 44	Nurse	Secondary School	Yes	Always	3 to 5 patients	Yes	Daily	Unchecked	Checked	Unchecked	Unchecked		Unchecked	Unchecked	Unchecked	Unchecked	Unchecked	Checked	No	Unchecked	Unchecked	Unchecked	Unchecked				Strongly agree	Strongly agree	Strongly agree	Strongly agree	Strongly agree	Strongly agree	Strongly agree	Strongly agree	Agree	Strongly agree	Strongly agree	Strongly agree	Strongly agree
Ukraine	EveriMed	Female	25 to 34	Doctor	Post-Secondary School	Yes	Always	more than 10 patients	Yes	Daily	Checked	Checked	Checked	Unchecked		Unchecked	Unchecked	Checked	Checked	Checked	Checked	No	Unchecked	Unchecked	Unchecked	Unchecked				Strongly agree	Strongly agree	Strongly agree	Strongly agree	Strongly agree	Strongly agree	Strongly agree	Disagree	Disagree	Strongly agree	Strongly agree	Strongly agree	Strongly agree
Ukraine	EveriMed	Female	55 to 64	Doctor	Post-Secondary School	Yes	Always	3 to 5 patients	Yes	Daily	Checked	Checked	Unchecked	Unchecked		Unchecked	Unchecked	Checked	Checked	Checked	Checked	No	Unchecked	Unchecked	Unchecked	Unchecked				Strongly agree	Strongly agree	Strongly agree	Strongly agree	Strongly agree	Agree	Agree	Agree	Agree	Strongly agree	Strongly agree	Agree	Agree
Ukraine	EveriMed	Female	35 to 44	Doctor	Post-Secondary School	Yes	Always	more than 10 patients	Yes	Daily	Unchecked	Checked	Unchecked	Checked		Unchecked	Unchecked	Checked	Checked	Checked	Checked	Yes	Checked	Checked	Unchecked	Unchecked				Strongly agree	Strongly agree	Strongly agree	Agree	Strongly agree	Disagree	Agree	Disagree	Disagree	Strongly agree	Strongly agree	Disagree	Agree
Ukraine	EveriMed	Female	45 to 54	Doctor	Post-Secondary School	Yes	Always	more than 10 patients	Yes	Daily	Checked	Unchecked	Checked	Checked		Checked	Unchecked	Unchecked	Checked	Checked	Unchecked	No	Unchecked	Unchecked	Unchecked	Unchecked				Strongly agree	Strongly agree	Strongly agree	Agree	Strongly agree	Agree	Agree	Agree	Agree	Agree	Strongly agree	Agree	Strongly agree
Ukraine	EveriMed	Female	25 to 34	Doctor	Post-Secondary School	No	Always	3 to 5 patients	Yes	3 to 5 times a week	Checked	Checked	Unchecked	Unchecked		Checked	Unchecked	Unchecked	Unchecked	Checked	Checked	No	Unchecked	Unchecked	Unchecked	Unchecked				Strongly agree	Strongly agree	Strongly agree	Disagree	Strongly agree	Disagree	Strongly agree	Agree	Disagree	Agree	Agree	Disagree	Agree
Ukraine	EveriMed	Female	35 to 44	Nurse	Secondary School	Yes	Always	3 to 5 patients	Yes	Daily	Unchecked	Checked	Unchecked	Unchecked		Unchecked	Unchecked	Unchecked	Unchecked	Checked	Unchecked	No	Unchecked	Unchecked	Unchecked	Unchecked				Strongly agree	Strongly agree	Strongly agree	Strongly agree	Strongly agree	Strongly agree	Strongly agree	Strongly agree	Strongly agree	Strongly agree	Strongly agree	Strongly agree	Strongly agree
Ukraine	EveriMed	Female	45 to 54	Nurse	Secondary School	Yes	Always	3 to 5 patients	Yes	Daily	Unchecked	Checked	Unchecked	Unchecked		Checked	Unchecked	Unchecked	Unchecked	Checked	Checked	Yes	Unchecked	Unchecked	Unchecked	Unchecked				Strongly agree	Strongly agree	Strongly agree	Strongly agree	Strongly agree	Agree	Agree	Agree	Disagree	Agree	Agree	Agree	Agree
Ukraine	EveriMed	Female	55 to 64	Doctor	Post-Secondary School	Yes	Always	3 to 5 patients	Yes	Daily	Checked	Checked	Checked	Unchecked		Checked	Unchecked	Unchecked	Checked	Checked	Checked	No	Unchecked	Unchecked	Unchecked	Unchecked				Strongly agree	Strongly agree	Strongly agree	Strongly agree	Agree	Strongly agree	Strongly agree	Strongly agree	Agree	Strongly agree	Strongly agree	Agree	Strongly agree
Ukraine	EveriMed	Male	45 to 54	Clinic Support	Post-Secondary School	Yes	Always	more than 10 patients	Yes	3 to 5 times a week	Checked	Checked	Unchecked	Unchecked		Unchecked	Unchecked	Checked	Checked	Checked	Checked	No	Unchecked	Unchecked	Unchecked	Unchecked				Strongly agree	Strongly agree	Strongly agree	Strongly agree	Strongly agree	Strongly agree	Strongly agree	Strongly agree	Strongly agree	Strongly agree	Strongly agree	Strongly agree	Strongly agree
Ukraine	EveriMed	Female	35 to 44	Clinic Support	Post-Secondary School	Yes	Always	1 to 2 patients	Yes	Less than 3 times a week	Unchecked	Checked	Unchecked	Unchecked		Unchecked	Unchecked	Unchecked	Unchecked	Checked	Checked	Yes	Unchecked	Checked	Unchecked	Unchecked				Strongly agree	Strongly agree	Agree	Strongly agree	Strongly agree	Strongly agree	Strongly agree	Strongly agree	Strongly agree	Strongly agree	Agree	Disagree	Strongly agree
United Republic of Tanzania	99DOTS	Female	25 to 34	Nurse	Secondary School	Yes	Always	1 to 2 patients	Yes	Daily	Checked	Unchecked	Unchecked			Unchecked	Unchecked	Unchecked	Unchecked	Checked	Unchecked	No								Strongly agree	Strongly agree	Strongly agree	Strongly agree	Strongly agree	Strongly agree	Strongly agree	Strongly agree	Strongly agree	Strongly agree	Strongly agree	Strongly agree	Strongly agree
United Republic of Tanzania	99DOTS	Male	35 to 44	Clinical Officer		Yes	Always	1 to 2 patients	Yes	Daily	Checked	Unchecked	Unchecked			Checked	Unchecked	Unchecked	Unchecked	Checked	Checked	No								Strongly agree	Strongly agree	Strongly agree	Strongly agree	Strongly agree	Strongly agree	Strongly agree	Strongly agree	Strongly agree	Strongly agree	Strongly agree	Strongly agree	Strongly agree
United Republic of Tanzania	99DOTS	Female	35 to 44	Nurse	Secondary School	Yes	Always	3 to 5 patients	Yes	Daily	Checked	Unchecked	Unchecked			Checked	Unchecked	Unchecked	Unchecked	Unchecked	Checked	No								Strongly agree	Strongly agree	Strongly agree	Strongly agree	Strongly agree	Strongly agree	Strongly agree	Strongly agree	Strongly agree	Strongly agree	Strongly agree	Strongly agree	Strongly agree
United Republic of Tanzania	99DOTS	Male	35 to 44	Nurse	Post-Secondary School	Yes	Always	3 to 5 patients	Yes	Daily	Checked	Unchecked	Unchecked			Checked	Unchecked	Unchecked	Unchecked	Unchecked	Checked	No								Strongly agree	Strongly agree	Strongly agree	Strongly agree	Strongly agree	Strongly agree	Strongly agree	Strongly agree	Strongly agree	Strongly agree	Strongly agree	Strongly agree	Strongly agree
United Republic of Tanzania	99DOTS	Male	45 to 54	Community Health Care Worker		Yes	Always	3 to 5 patients	Yes	3 to 5 times a week	Unchecked	Unchecked	Checked			Checked	Unchecked	Unchecked	Unchecked	Unchecked	Checked	No								Strongly agree	Strongly agree	Strongly agree	Strongly agree	Strongly agree	Strongly agree	Strongly agree	Strongly agree	Strongly agree	Strongly agree	Strongly agree	Strongly agree	Strongly agree
United Republic of Tanzania	99DOTS	Male	55 to 64	Nurse	Post-Secondary School	Yes	Always	3 to 5 patients	Yes	Daily	Checked	Checked	Unchecked			Unchecked	Unchecked	Unchecked	Unchecked	Unchecked	Checked	No								Strongly agree	Strongly agree	Strongly agree	Strongly agree	Strongly agree	Strongly agree	Strongly agree	Strongly agree	Strongly agree	Strongly agree	Strongly agree	Strongly disagree	Strongly agree
United Republic of Tanzania	99DOTS	Male	25 to 34	Doctor	Post-Secondary School	Yes	Always	3 to 5 patients	Yes	Daily	Checked	Unchecked	Unchecked			Unchecked	Unchecked	Unchecked	Unchecked	Unchecked	Checked	No								Strongly agree	Strongly agree	Strongly agree	Strongly agree	Strongly agree	Strongly agree	Strongly agree	Strongly agree	Strongly agree	Strongly agree	Strongly agree	Strongly agree	Strongly agree
United Republic of Tanzania	99DOTS	Male	25 to 34	Nurse	Post-Secondary School	Yes	Always	3 to 5 patients	Yes	Daily	Unchecked	Unchecked	Checked			Unchecked	Unchecked	Unchecked	Unchecked	Unchecked	Checked	No								Strongly agree	Strongly agree	Strongly agree	Strongly agree	Strongly agree	Strongly agree	Strongly agree	Strongly agree	Strongly agree	Strongly agree	Strongly agree	Strongly agree	Strongly agree
United Republic of Tanzania	99DOTS	Female	25 to 34	Nurse	Post-Secondary School	Yes	Always	3 to 5 patients	Yes	Daily	Checked	Unchecked	Unchecked			Unchecked	Unchecked	Unchecked	Unchecked	Unchecked	Checked	No								Strongly agree	Strongly agree	Strongly agree	Strongly agree	Strongly agree	Strongly agree	Strongly agree	Strongly agree	Strongly agree	Strongly agree	Strongly agree	Strongly agree	Strongly agree
United Republic of Tanzania	99DOTS	Female	55 to 64	Doctor	Post-Secondary School	Yes	Always	3 to 5 patients	Yes	Daily	Checked	Unchecked	Unchecked			Unchecked	Unchecked	Unchecked	Unchecked	Unchecked	Checked	No								Strongly agree	Strongly agree	Strongly agree	Strongly agree	Strongly agree	Strongly agree	Strongly agree	Strongly agree	Strongly agree	Strongly agree	Strongly agree	Strongly agree	Strongly agree
United Republic of Tanzania	99DOTS	Male	25 to 34	Clinic Support	Post-Secondary School	Yes	Always	6 to 10 patients	Yes	3 to 5 times a week	Checked	Unchecked	Unchecked			Checked	Unchecked	Unchecked	Unchecked	Unchecked	Checked	No								Strongly agree	Strongly agree	Strongly agree	Strongly agree	Strongly agree	Strongly agree	Strongly agree	Strongly agree	Strongly agree	Strongly agree	Strongly agree	Strongly agree	Strongly agree
United Republic of Tanzania	99DOTS	Male	25 to 34	Nurse	Post-Secondary School	Yes	Sometimes	3 to 5 patients	Yes	Daily	Checked	Unchecked	Unchecked			Unchecked	Unchecked	Unchecked	Unchecked	Unchecked	Checked	No								Strongly agree	Strongly agree	Strongly agree	Strongly agree	Strongly agree	Strongly agree	Strongly agree	Strongly agree	Strongly agree	Strongly agree	Strongly agree	Strongly agree	Strongly agree
United Republic of Tanzania	99DOTS	Female	25 to 34	Nurse	Secondary School	Yes	Always	more than 10 patients	Yes		Unchecked	Checked	Unchecked			Checked	Unchecked	Unchecked	Unchecked	Unchecked	Checked	No								Strongly agree	Strongly agree	Strongly agree	Strongly agree	Strongly agree	Strongly agree	Strongly agree	Strongly agree	Strongly agree	Strongly agree	Strongly agree	Strongly agree	Strongly agree
United Republic of Tanzania	99DOTS	Female	45 to 54	Nurse	Secondary School	No	Always	more than 10 patients	Yes	Daily	Unchecked	Checked	Unchecked			Unchecked	Unchecked	Unchecked	Unchecked	Checked	Checked	No								Strongly agree	Strongly agree	Strongly agree	Strongly agree	Strongly agree	Strongly agree	Strongly agree	Strongly agree	Strongly agree	Strongly agree	Strongly agree	Strongly agree	Strongly agree
United Republic of Tanzania	99DOTS	Female	25 to 34	Nurse	Post-Secondary School	Yes	Always	1 to 2 patients	Yes	Daily	Checked	Unchecked	Unchecked			Checked	Unchecked	Unchecked	Unchecked	Unchecked	Checked	Yes	Unchecked	Checked	Checked	Unchecked				Strongly agree	Strongly agree	Strongly agree	Strongly agree	Strongly agree	Strongly agree	Strongly agree	Strongly agree	Strongly agree	Strongly agree	Strongly agree	Strongly agree	Strongly agree
United Republic of Tanzania	99DOTS	Male	25 to 34	Clinical Officer		Yes	Always	1 to 2 patients	Yes	Daily	Checked	Unchecked	Unchecked			Checked	Unchecked	Unchecked	Unchecked	Unchecked	Checked	Yes	Unchecked	Checked	Checked	Unchecked				Strongly agree	Strongly agree	Strongly agree	Strongly agree	Strongly agree	Strongly agree	Strongly agree	Strongly agree	Strongly agree	Strongly agree	Strongly agree	Strongly disagree	Strongly agree
United Republic of Tanzania	99DOTS	Male	45 to 54	Nurse	Post-Secondary School	Yes	Always	1 to 2 patients	Yes	Daily	Checked	Checked	Unchecked			Unchecked	Unchecked	Unchecked	Unchecked	Unchecked	Checked	Yes	Unchecked	Checked	Unchecked	Unchecked				Strongly agree	Strongly agree	Strongly agree	Strongly agree	Strongly agree	Strongly agree	Strongly agree	Strongly agree	Strongly agree	Strongly agree	Strongly agree	Strongly agree	Strongly agree
United Republic of Tanzania	99DOTS	Male	25 to 34	Clinical Officer		Yes	Always	3 to 5 patients	Yes	3 to 5 times a week	Unchecked	Unchecked	Checked			Unchecked	Unchecked	Unchecked	Unchecked	Unchecked	Checked	Yes	Unchecked	Unchecked	Checked	Unchecked				Strongly agree	Strongly agree	Strongly agree	Strongly agree	Strongly agree	Strongly agree	Strongly agree	Strongly agree	Strongly agree	Strongly agree	Strongly agree	Strongly agree	Strongly agree
United Republic of Tanzania	99DOTS	Male	25 to 34	Nurse	Post-Secondary School	Yes	Always	6 to 10 patients	Yes	Daily	Checked	Unchecked	Unchecked			Checked	Unchecked	Unchecked	Unchecked	Unchecked	Checked	Yes	Unchecked	Unchecked	Checked	Unchecked				Strongly agree	Strongly agree	Strongly agree	Strongly agree	Strongly agree	Strongly agree	Strongly agree	Strongly agree	Strongly agree	Strongly agree	Strongly agree	Strongly agree	Strongly agree
United Republic of Tanzania	99DOTS	Male	25 to 34	Nurse	Secondary School	Yes	Always	6 to 10 patients	Yes	Daily	Checked	Unchecked	Unchecked			Unchecked	Unchecked	Unchecked	Checked	Checked	Checked	Yes	Unchecked	Checked	Checked	Unchecked				Strongly agree	Strongly agree	Strongly agree	Strongly agree	Strongly agree	Strongly agree	Strongly agree	Strongly agree	Strongly agree	Strongly agree	Strongly agree	Strongly agree	Strongly agree
United Republic of Tanzania	99DOTS	Male	45 to 54	Doctor	Post-Secondary School	Yes	Always	more than 10 patients	Yes	Daily	Checked	Unchecked	Checked			Checked	Unchecked	Checked	Checked	Checked	Checked	Yes	Unchecked	Checked	Checked	Unchecked				Strongly agree	Strongly agree	Strongly agree	Strongly agree	Strongly agree	Strongly agree	Strongly agree	Strongly agree	Strongly agree	Strongly agree	Strongly agree	Strongly agree	Strongly agree
Philippines	99DOTS	Male	25 to 34	Nurse	Post-Secondary School	Yes	Sometimes	3 to 5 patients	Yes	Daily	Checked	Unchecked	Checked		Checked	Checked		Unchecked	Checked	Checked	Checked	Yes	Unchecked	Checked	Checked	Unchecked	Unchecked	Unchecked	Unchecked	Strongly agree	Strongly agree	Strongly agree	Strongly agree	Strongly agree	Strongly agree	Agree	Agree	Agree	Strongly agree	Strongly agree	Strongly agree	Strongly agree
Philippines	99DOTS	Female	25 to 34	Nurse	Post-Secondary School	Yes	Always	more than 10 patients	Yes	Daily	Checked	Checked	Checked		Unchecked	Checked		Unchecked	Checked	Checked	Checked	Yes	Unchecked	Checked	Checked	Unchecked	Unchecked	Unchecked	Unchecked	Strongly agree	Strongly agree	Strongly agree	Strongly agree	Strongly agree	Strongly agree	Strongly agree	Strongly agree	Agree	Strongly agree	Strongly agree	Strongly agree	Strongly agree
Philippines	99DOTS	Female	55 to 64	Community Health Care Worker	Secondary School	Yes	Sometimes	3 to 5 patients	No		Unchecked	Unchecked	Unchecked		Checked	Checked		Unchecked	Checked	Checked	Checked	Yes	Unchecked	Checked	Checked	Unchecked	Unchecked	Unchecked	Checked	Strongly agree	Strongly agree	Strongly agree	Strongly agree	Strongly agree	Agree	Strongly agree	Strongly agree	Agree	Strongly agree	Strongly agree	Strongly agree	Strongly agree
Philippines	99DOTS	Female	45 to 54	Community Health Care Worker	Secondary School	Yes	Sometimes	3 to 5 patients	No		Unchecked	Unchecked	Unchecked		Checked	Checked		Unchecked	Checked	Checked	Checked	Yes	Unchecked	Checked	Checked	Unchecked	Unchecked	Unchecked	Checked	Strongly agree	Strongly agree	Strongly agree	Strongly agree	Strongly agree	Strongly agree	Strongly agree	Strongly agree	Strongly agree	Strongly agree	Strongly agree	Strongly agree	Strongly agree
Philippines	99DOTS	Female	35 to 44	Community Health Care Worker	Post-Secondary School	Yes	Always	more than 10 patients	No		Unchecked	Unchecked	Unchecked		Checked	Checked		Unchecked	Checked	Checked	Checked	Yes	Unchecked	Checked	Checked	Unchecked	Unchecked	Unchecked	Checked	Strongly agree	Strongly agree	Strongly agree	Strongly agree	Strongly agree	Agree	Strongly agree	Strongly agree	Agree	Strongly agree	Strongly agree	Strongly agree	Strongly agree
Philippines	99DOTS	Female	55 to 64	Community Health Care Worker	Secondary School	Yes	Sometimes	6 to 10 patients	No		Unchecked	Unchecked	Unchecked		Checked	Checked		Unchecked	Checked	Checked	Checked	Yes	Unchecked	Checked	Checked	Unchecked	Unchecked	Unchecked	Checked	Strongly agree	Strongly agree	Strongly agree	Strongly agree	Strongly agree	Agree	Strongly agree	Strongly agree	Agree	Strongly agree	Strongly agree	Strongly agree	Strongly agree
Philippines	99DOTS	Female	35 to 44	Community Health Care Worker	Secondary School	Yes	Sometimes	3 to 5 patients	No		Unchecked	Unchecked	Unchecked		Checked	Checked		Unchecked	Checked	Checked	Checked	Yes	Unchecked	Checked	Checked	Unchecked	Unchecked	Unchecked	Checked	Strongly agree	Strongly agree	Strongly agree	Strongly agree	Strongly agree	Agree	Strongly agree	Strongly agree	Strongly agree	Strongly agree	Strongly agree	Strongly agree	Strongly agree
Philippines	99DOTS	Female	35 to 44	Community Health Care Worker	Secondary School	Yes	Sometimes	3 to 5 patients	No		Unchecked	Unchecked	Unchecked		Checked	Checked		Unchecked	Checked	Checked	Checked	Yes	Unchecked	Checked	Checked	Unchecked	Unchecked	Unchecked	Checked	Strongly agree	Strongly agree	Strongly agree	Strongly agree	Strongly agree	Agree	Strongly agree	Strongly agree	Agree	Strongly agree	Strongly agree	Strongly agree	Strongly agree
Philippines	99DOTS	Female	45 to 54	Clinic Support	Secondary School	Yes	Sometimes	3 to 5 patients	No		Unchecked	Unchecked	Unchecked		Checked	Checked		Unchecked	Checked	Checked	Checked	Yes	Unchecked	Checked	Checked	Unchecked	Unchecked	Unchecked	Checked	Strongly agree	Strongly agree	Strongly agree	Strongly agree	Strongly agree	Agree	Strongly agree	Strongly agree	Agree	Strongly agree	Strongly agree	Strongly agree	Strongly agree
Philippines	99DOTS	Female	45 to 54	Clinic Support	Secondary School	Yes	Sometimes	3 to 5 patients	No		Unchecked	Unchecked	Unchecked		Checked	Checked		Unchecked	Checked	Checked	Checked	Yes	Unchecked	Checked	Checked	Unchecked	Unchecked	Unchecked	Checked	Strongly agree	Strongly agree	Strongly agree	Strongly agree	Strongly agree	Agree	Strongly agree	Strongly agree	Strongly agree	Strongly agree	Strongly agree	Strongly agree	Strongly agree
Philippines	99DOTS	Female	45 to 54	Community Health Care Worker	Post-Secondary School	Yes	Always	6 to 10 patients	Yes	Daily	Checked	Unchecked	Unchecked		Unchecked	Checked		Unchecked	Unchecked	Checked	Unchecked	No	Unchecked	Unchecked	Unchecked	Unchecked	Unchecked	Unchecked	Unchecked	Strongly agree	Strongly agree	Strongly agree	Strongly agree	Strongly agree	Strongly agree	Strongly agree	Strongly agree	Strongly agree	Strongly agree	Strongly agree	Strongly agree	Strongly agree
Philippines	99DOTS	Male	55 to 64	Nurse	Post-Secondary School	Yes	Always	more than 10 patients	Yes	Daily	Checked	Checked	Checked		Unchecked	Checked		Unchecked	Unchecked	Checked	Unchecked	No	Unchecked	Unchecked	Unchecked	Unchecked	Unchecked	Unchecked	Unchecked	Strongly agree	Strongly agree	Strongly agree	Strongly agree	Strongly agree	Strongly agree	Strongly agree	Strongly agree	Strongly agree	Strongly agree	Strongly agree	Strongly agree	Strongly agree
Bangladesh	99DOTS	Male	35 to 44	Community Health Care Worker	Post-Secondary School	Yes		more than 10 patients	Yes	Daily	Unchecked	Unchecked	Unchecked	Checked		Unchecked	Unchecked	Unchecked	Checked	Unchecked	Checked	No	Unchecked	Unchecked	Unchecked	Unchecked	Unchecked	Unchecked	Unchecked	Strongly agree	Strongly agree	Strongly agree	Strongly agree	Strongly agree	Strongly agree	Strongly agree	Strongly agree	Strongly agree	Strongly agree	Strongly agree	Strongly agree	Strongly agree
Bangladesh	99DOTS	Male	35 to 44	Community Health Care Worker	Post-Secondary School	Yes		1 to 2 patients	Yes	Daily	Unchecked	Unchecked	Unchecked	Checked		Checked	Unchecked	Checked	Checked	Unchecked	Checked	Yes	Unchecked	Checked	Unchecked	Unchecked	Unchecked	Unchecked	Unchecked	Strongly agree	Strongly agree	Strongly agree	Strongly agree	Strongly agree	Strongly agree	Strongly agree	Strongly agree	Strongly agree	Strongly agree	Strongly agree	Strongly agree	Strongly agree
Bangladesh	99DOTS	Male	25 to 34	Community Health Care Worker	Secondary School	Yes		1 to 2 patients	Yes	Daily	Unchecked	Unchecked	Unchecked	Checked		Unchecked	Unchecked	Unchecked	Unchecked	Unchecked	Checked	No	Unchecked	Unchecked	Unchecked	Unchecked	Unchecked	Unchecked	Unchecked	Strongly agree	Strongly agree	Strongly agree	Strongly agree	Strongly agree	Strongly agree	Strongly agree	Strongly agree	Strongly agree	Strongly agree	Strongly agree	Strongly agree	Strongly agree
Bangladesh	99DOTS	Male	25 to 34	Community Health Care Worker	Secondary School	Yes		3 to 5 patients	Yes	Daily	Unchecked	Unchecked	Unchecked	Checked		Unchecked	Unchecked	Unchecked	Unchecked	Unchecked	Checked	No	Unchecked	Unchecked	Unchecked	Unchecked	Unchecked	Unchecked	Unchecked	Strongly agree	Strongly agree	Strongly agree	Strongly agree	Strongly agree	Strongly agree	Strongly agree	Strongly agree	Agree	Strongly agree	Strongly agree	Strongly agree	Strongly agree
Bangladesh	99DOTS	Male	35 to 44	Community Health Care Worker	Post-Secondary School	Yes		6 to 10 patients	Yes	Daily	Unchecked	Unchecked	Unchecked	Checked		Unchecked	Unchecked	Unchecked	Checked	Unchecked	Unchecked	Yes	Unchecked	Checked	Unchecked	Unchecked	Unchecked	Unchecked	Unchecked	Strongly agree	Strongly agree	Strongly agree	Strongly agree	Strongly agree	Strongly agree	Strongly agree	Strongly agree	Strongly agree	Strongly agree	Strongly agree	Strongly agree	Strongly agree
Bangladesh	99DOTS	Male	18 to 24	Community Health Care Worker	Post-Secondary School	Yes		6 to 10 patients	Yes	Daily	Unchecked	Unchecked	Unchecked	Checked		Unchecked	Unchecked	Unchecked	Unchecked	Unchecked	Checked	No	Unchecked	Unchecked	Unchecked	Unchecked	Unchecked	Unchecked	Unchecked	Strongly agree	Strongly agree	Strongly agree	Strongly agree	Strongly agree	Strongly agree	Agree	Strongly agree	Strongly agree	Strongly agree	Strongly agree	Strongly agree	Strongly agree
Bangladesh	99DOTS	Male	25 to 34	Community Health Care Worker	Secondary School	Yes		6 to 10 patients	Yes	Daily	Unchecked	Unchecked	Unchecked	Checked		Unchecked	Unchecked	Unchecked	Checked	Checked	Unchecked	No	Unchecked	Unchecked	Unchecked	Unchecked	Unchecked	Unchecked	Unchecked	Strongly agree	Agree	Strongly agree	Strongly agree	Strongly agree	Strongly agree	Strongly agree	Strongly agree	Strongly agree	Strongly agree	Strongly agree	Strongly agree	Strongly agree
Bangladesh	99DOTS	Female	25 to 34	Community Health Care Worker	Post-Secondary School	Yes		3 to 5 patients	Yes	Daily	Unchecked	Unchecked	Unchecked	Checked		Unchecked	Unchecked	Unchecked	Unchecked	Checked	Checked	No	Unchecked	Unchecked	Unchecked	Unchecked	Unchecked	Unchecked	Unchecked	Strongly disagree	Strongly agree	Strongly agree	Strongly agree	Strongly agree	Strongly agree	Strongly agree	Strongly agree	Agree	Agree	Strongly agree	Agree	Strongly agree
Bangladesh	99DOTS	Female	25 to 34	Community Health Care Worker	Secondary School	Yes		6 to 10 patients	Yes	Daily	Unchecked	Unchecked	Unchecked	Checked		Checked	Unchecked	Checked	Checked	Unchecked	Checked	No	Unchecked	Unchecked	Unchecked	Unchecked	Unchecked	Unchecked	Unchecked	Strongly agree	Agree	Strongly agree	Strongly agree	Strongly agree	Strongly agree	Agree	Strongly agree	Agree	Strongly agree	Strongly agree	Strongly agree	Strongly agree
Bangladesh	99DOTS	Female	25 to 34	Community Health Care Worker	Secondary School	Yes		3 to 5 patients	Yes	Daily	Unchecked	Unchecked	Unchecked	Checked		Unchecked	Unchecked	Unchecked	Unchecked	Unchecked	Checked	No	Unchecked	Unchecked	Unchecked	Unchecked	Unchecked	Unchecked	Unchecked	Strongly agree	Strongly agree	Strongly agree	Strongly agree	Strongly agree	Strongly agree	Strongly agree	Strongly agree	Strongly agree	Strongly agree	Strongly agree	Strongly agree	Strongly agree
Bangladesh	99DOTS	Female	18 to 24	Community Health Care Worker	Post-Secondary School	Yes		6 to 10 patients	Yes	Daily	Unchecked	Unchecked	Unchecked	Checked		Unchecked	Unchecked	Unchecked	Checked	Unchecked	Unchecked	No	Unchecked	Unchecked	Unchecked	Unchecked	Unchecked	Unchecked	Unchecked	Agree	Agree	Agree	Agree	Agree	Agree	Strongly agree	Strongly agree	Strongly agree	Strongly agree	Agree	Strongly agree	Strongly agree
Bangladesh	99DOTS	Female	35 to 44	Community Health Care Worker	Secondary School	Yes		6 to 10 patients	Yes	Daily	Unchecked	Unchecked	Unchecked	Checked		Unchecked	Unchecked	Unchecked	Unchecked	Unchecked	Checked	No	Unchecked	Unchecked	Unchecked	Unchecked	Unchecked	Unchecked	Unchecked	Strongly agree	Strongly agree	Strongly agree	Strongly agree	Strongly agree	Strongly agree	Strongly agree	Strongly agree	Strongly agree	Strongly agree	Strongly agree	Strongly agree	Strongly agree
Bangladesh	99DOTS	Female	18 to 24	Community Health Care Worker	Post-Secondary School	Yes		more than 10 patients	Yes	Daily	Unchecked	Unchecked	Unchecked	Checked		Checked	Unchecked	Checked	Checked	Unchecked	Checked	Yes	Unchecked	Checked	Unchecked	Unchecked	Unchecked	Unchecked	Unchecked	Strongly agree	Agree	Strongly agree	Strongly agree	Strongly agree	Strongly agree	Strongly agree	Strongly agree	Strongly agree	Strongly agree	Strongly agree	Strongly agree	Strongly agree
Bangladesh	99DOTS	Female	35 to 44	Community Health Care Worker	Post-Secondary School	Yes		6 to 10 patients	Yes	Daily	Unchecked	Unchecked	Unchecked	Checked		Unchecked	Unchecked	Unchecked	Checked	Unchecked	Unchecked	No	Unchecked	Unchecked	Unchecked	Unchecked	Unchecked	Unchecked	Unchecked	Strongly agree	Strongly agree	Strongly agree	Strongly agree	Strongly agree	Strongly agree	Strongly agree	Strongly agree	Strongly agree	Strongly agree	Strongly agree	Strongly agree	Strongly agree
